# Supplementary material for: Model-driven discovery of long-chain fatty acid metabolic reprogramming in heterogeneous prostate cancer cells
Source: PLoS Comput Biol. 2018 Jan 2;14(1):e1005914. doi: 10.1371/journal.pcbi.1005914 (PMC5766231; doi:10.1371/journal.pcbi.1005914)
Supplement: S1 File — (XLS) [file pcbi.1005914.s001.xls]

## Sheet: PC3M_Act_&_PC3S_Inact
R_ARACHCPT1	carnitine transferase	2.3.1.21	Fatty acid oxidation
R_ARACHCPT2	carnitine transferase		Fatty acid oxidation
R_ARACHCRNt	transport into the mitochondria (carnitine)		Fatty acid oxidation
R_FAOXC160	Beta oxidation of long chain fatty acid	1.3.99.3	Fatty acid oxidation
R_FAOXC16080m	Beta oxidation of long chain fatty acid	4.2.1.74	Fatty acid oxidation
R_FAOXC161802m	Beta oxidation fatty acid	4.2.1.74	Fatty acid oxidation
R_FAOXC180	Beta oxidation of long chain fatty acid	1.3.99.3	Fatty acid oxidation
R_FAOXC18480m	Beta oxidation of fatty acid	4.2.1.74	Fatty acid oxidation
R_FAOXC200180m	Beta oxidation of long chain fatty acid	4.2.1.74	Fatty acid oxidation
R_r0310	Palmitoyl-CoA	1.3.99.3	Fatty acid oxidation
R_GGH_10FTHF7GLUl	Gamma-glutamyl hydrolase (10FTHF7GLU), lysosomal		Folate metabolism
R_H2CO3D_b	carboxylic acid dissociation	4.2.1.1	Miscellaneous
R_AHEXASEly	beta-N-acetylhexosaminidase, lysosomal	3.2.1.52	N-glycan degradation
R_ENGASEly	endo-beta-N-acetylglucosaminidase, lysosomal	3.2.1.96	N-glycan degradation
R_FUCASEly	alpha-fucosidase, lysosomal	3.2.1.51	N-glycan degradation
R_GALASE1ly	beta-galactosidase, lysosomal	3.2.1.23	N-glycan degradation
R_GASNASEly	glycosylasparaginase, lysosomal	3.5.1.26	N-glycan degradation
R_SIAASEly	sialidase, lysosomal	3.2.1.18	N-glycan degradation
R_S26Tg	beta-galactoside alpha-2,6-sialyltransferase	2.4.99.1	N-glycan synthesis
R_S2L2FN2M2MASNt	s2l2fn2m2masn transport, Golgi to extracellular		Transport, extracellular
R_r1708	Y+LAT2 Utilized transport		Transport, extracellular
R_r1710	Y+LAT2 Utilized transport		Transport, extracellular
R_r1713	Y+LAT2 Utilized transport		Transport, extracellular
R_r1716	Y+LAT2 Utilized transport		Transport, extracellular
R_r1722	Y+LAT2 Utilized transport		Transport, extracellular
R_r1736	Y+LAT2 Utilized transport		Transport, extracellular
R_r1744	Y+LAT2 Utilized transport		Transport, extracellular
R_r1750	Y+LAT2 Utilized transport		Transport, extracellular
R_r1755	Y+LAT2 Utilized transport		Transport, extracellular
R_r1760	Y+LAT2 Utilized transport		Transport, extracellular
R_r1650_b	Amino Acid-Polyamine-Organocation (APC) TCDB		Transport, extracellular
R_r1664_b	Y+LAT2 Utilized transport		Transport, extracellular
R_10FTHF7GLUtl	7-glutamyl-10FTHF transport, lysosomal		Transport, lysosomal
R_7DHFtl	7-glutamyl-DHF transport, lysosomal		Transport, lysosomal
R_S2L2FN2M2MASNtly	s2l2fn2m2masn transport, extracellular to lysosome		Transport, lysosomal
R_r0426_b	isocitrate hydro-lyase Citrate cycle (TCA cycle) / Glyoxylate and dicarboxylate metabolism EC	4.2.1.3	Unassigned
R_r0426_f	isocitrate hydro-lyase Citrate cycle (TCA cycle) / Glyoxylate and dicarboxylate metabolism EC	4.2.1.3	Unassigned

## Sheet: PC3M_Inact_&_PC3S_Act
R_DMATTx	dimethylallyltranstransferase	2.5.1.1	Cholesterol metabolism
R_GRTTx	geranyltranstransferase	2.5.1.10	Cholesterol metabolism
R_LNSTLSr	lanosterol synthase	5.4.99.7	Cholesterol metabolism
R_LSTO2r	Lathosterol oxidase	1.3.3.2	Cholesterol metabolism
R_SQLEr	Squalene epoxidase, endoplasmic reticular (NADP)	1.14.99.7	Cholesterol metabolism
R_ICDHyrm_f	Isocitrate dehydrogenase (NADP+)	1.1.1.42	Citric acid cycle
R_RE3343X_b	RE3343	3.1.2.2	Eicosanoid metabolism
R_RE3343X_f	RE3343	3.1.2.2	Eicosanoid metabolism
R_r1334	Protein degradation		Exchange/demand reaction
R_DM_1a25dhvitd3_LPAREN_n_RPAREN_	demand reaction for vitD3		Exchange/demand reaction
R_r0692_b	(3R)-3-Hydroxydecanoyl-[acyl-carrier-protein]	2.3.1.85	Fatty acid synthesis
R_r0692_f	(3R)-3-Hydroxydecanoyl-[acyl-carrier-protein]	2.3.1.85	Fatty acid synthesis
R_PI5P3K	phosphatidylinositol-5-phosphate 3-kinase		Inositol phosphate metabolism
R_NMNATr_b	nicotinamide-nucleotide adenylyltransferase		NAD metabolism
R_AMPDA	Adenosine monophosphate deaminase	3.5.4.6	Nucleotide interconversion
R_NDP7ex	nucleoside-diphosphatase (UDP), extracellular	3.6.1.6	Nucleotide interconversion
R_NDP8ex	nucleoside-diphosphatase (UTP), extracellular	3.6.1.6	Nucleotide interconversion
R_NTD2e	5'-nucleotidase (UMP), extracellular	3.1.3.5	Nucleotide interconversion
R_r0859	Postulated transport reaction		Purine catabolism
R_r0803	Vesicular transport		Transport, extracellular
R_CHOLESTle	hydrolysis of cholesterol ester by cholesterol esterase		Transport, extracellular
R_RIBt_f	ribose transport via diffusion		Transport, extracellular
R_r0892_f	Facilitated diffusion		Transport, extracellular
R_r0825	Vesicular transport		Transport, lysosomal
R_r0925	Vesicular transport		Transport, lysosomal
R_r1059	Major Facilitator(MFS) TCDB		Transport, lysosomal
R_r1061	Vesicular transport		Transport, lysosomal
R_r1062	Vesicular transport		Transport, lysosomal
R_r1063	Vesicular transport		Transport, lysosomal
R_r1064	Postulated transport reaction		Transport, lysosomal
R_r1068	Vesicular transport		Transport, lysosomal
R_r1071	Transport reaction		Transport, lysosomal
R_r1073	Transport reaction		Transport, lysosomal
R_r1074	Vesicular transport		Transport, lysosomal
R_r1076	Postulated transport reaction		Transport, lysosomal
R_r1077	Vesicular transport		Transport, lysosomal
R_r1080	Vesicular transport		Transport, lysosomal
R_r1140	Vesicular transport	1.1.1.170	Transport, lysosomal
R_ALAt2rL_f	L-alanine reversible transport via proton symport (lysosome)		Transport, lysosomal
R_GLYt2rL_f	glycine reversible transport via proton symport (lysosome)		Transport, lysosomal
R_PROt2rL_f	L-proline reversible transport via proton symport (lysosome)		Transport, lysosomal
R_1a25DHVITD3TRn	tanslocation of 1-alpha,25-Dihydroxyvitamin D3 to nucleus		Transport, nuclear
R_PPItx_f	Diphosphate transporter, peroxisome		Transport, peroxisomal
R_5HOXINDACTO2OX	5-Hydroxyindoleacetaldehyde	1.2.3.1	Tryptophan metabolism
R_r0611_b	ITP	2.7.1.11	Unassigned
R_r0611_f	ITP	2.7.1.11	Unassigned
R_RE1303C	RE1303		Vitamin D metabolism
R_25HVITD3c	1-alpha hydroxylation of 25-hydroxy vitamin D		Vitamin D metabolism

## Sheet: PC3M_Inact_&_PC3S_Inact
R_1PPDCRp	delta1-piperideine-2-carboxylate reductase, perixosomal		Lysine metabolism
R_2AMACHYD	2-Aminoacrylate hydrolysis		Glycine, serine, alanine and threonine metabolism
R_2AMACSULT	2-Aminoacrylate sulfotransferase		Methionine and cysteine metabolism
R_2OXOADOXm	2-Oxoadipate	2.3.1.61	Lysine metabolism
R_34HPPOR	4-Hydroxyphenylpyruvate	1.13.11.27	Tyrosine metabolism
R_3DSPHR	3-Dehydrosphinganine reductase	1.1.1.102	Sphingolipid metabolism
R_3HAO	3-hydroxyanthranilate 3,4-dioxygenase	1.13.11.6	Tryptophan metabolism
R_3HBCOAHLm	3-hydroxyisobutyryl-CoA hydrolase, mitochondrial	3.1.2.4	Valine, leucine, and isoleucine metabolism
R_3HKYNAKGAT	3-Hydroxy-L-kynurenine	2.6.1.7	Tryptophan metabolism
R_3SALACBOXL	3-Sulfino-L-alanine carboxy-lyase	4.1.1.15	Taurine and hypotaurine metabolism
R_3SALAOX	cysteinesulfinic acid oxidase		Taurine and hypotaurine metabolism
R_3SALATAi	3-sulfino-alanine transaminase (irreversible)	2.6.1.1	Methionine and cysteine metabolism
R_3SALATAim	3-sulfino-alanine transaminase (irreversible), mitochondrial	2.6.1.1	Methionine and cysteine metabolism
R_3SPYRSP	3-sulfinopyruvate hydrolase (spotaneous reaction)		Methionine and cysteine metabolism
R_3SPYRSPm	3-sulfinopyruvate hydrolase (spotaneous reaction), mitochondrial		Methionine and cysteine metabolism
R_5ADTSTSTERONESULT	5alpha-Dihydrotestosterone sulfotransferase	2.8.2.2	Steroid metabolism
R_A4GNT2g	alpha 1,4-N-acetylglucosaminyltransferase, Golgi apparatus		O-glycan synthesis
R_AACTOOR	Aminoacetone	1.4.3.6	Glycine, serine, alanine and threonine metabolism
R_AACTtm	Aminoacetone transport (mitochondrial)		Transport, mitochondrial
R_ABO4g	ABO blood group (transferase A, alpha 1-3-N-acetylgalactosaminyltransferase; transferase B, alpha 1-3-galactosyltransferase)		Blood group synthesis
R_ABO5g	ABO blood group (transferase A, alpha 1-3-N-acetylgalactosaminyltransferase; transferase B, alpha 1-3-galactosyltransferase)		Blood group synthesis
R_ABO6g	ABO blood group (transferase A, alpha 1-3-N-acetylgalactosaminyltransferase; transferase B, alpha 1-3-galactosyltransferase)		Blood group synthesis
R_ABO7g	ABO blood group (transferase A, alpha 1-3-N-acetylgalactosaminyltransferase; transferase B, alpha 1-3-galactosyltransferase)		Blood group synthesis
R_ABO9g	ABO blood group (transferase A, alpha 1-3-N-acetylgalactosaminyltransferase; transferase B, alpha 1-3-galactosyltransferase)		Blood group synthesis
R_ACCOACm	Acetyl-Coa carboxylase, beta isoform	6.4.1.2	Fatty acid oxidation
R_ACHEe	Acetylcholinesterase	3.1.1.7	Glycerophospholipid metabolism
R_ACHVESSEC	Acetylcholine secretion via secretory vesicle (ATP driven)		Transport, extracellular
R_ACOAD9m	acyl-CoA dehydrogenase (isobutyryl-CoA), mitochondrial	1.3.99.12	Valine, leucine, and isoleucine metabolism
R_ACRNtm	O-acetylcarnintine transport into mitochondria via diffusion		Transport, mitochondrial
R_ACTLMO	acetol monooxygenase		Pyruvate metabolism
R_ACTNMO	acetone monooxygenase		Pyruvate metabolism
R_ADA	Adenosine deaminase	3.5.4.4	Purine catabolism
R_ADAe	Adenosine deaminase, extracellular	3.5.4.4	Purine catabolism
R_ADCim	Acetoacetate decarboxylation (irreversible), mitochondrial	4.1.1.4	Propanoate metabolism
R_AG13T16g	N-acetyllactosaminide beta-1,3-N-acetylglucosaminyltransferase, Golgi apparatus	2.4.1.149	Keratan sulfate synthesis
R_AG13T17g	N-acetyllactosaminide beta-1,3-N-acetylglucosaminyltransferase, Golgi apparatus	2.4.1.149	Keratan sulfate synthesis
R_AG13T18g	N-acetyllactosaminide beta-1,3-N-acetylglucosaminyltransferase, Golgi apparatus	2.4.1.149	Keratan sulfate synthesis
R_AGTix	alanine-glyoxylate transaminase (irreversible), (peroxisomal)	2.6.1.44	Alanine and aspartate metabolism
R_AKR1C41	aldo-keto reductase family 1, member C4 (chlordecone reductase; 3-alpha hydroxysteroid dehydrogenase, type I; dihydrodiol dehydrogenase 4)	1.1.1.50	Bile acid synthesis
R_AKR1C42	aldo-keto reductase family 1, member C4 (chlordecone reductase; 3-alpha hydroxysteroid dehydrogenase, type I; dihydrodiol dehydrogenase 4)	1.1.1.50	Bile acid synthesis
R_AKR1D	aldo-keto reductase family 1, member D1 (delta 4-3-ketosteroid-5-beta-reductase)	1.3.99.6	Bile acid synthesis
R_ALDD2xm	aldehyde dehydrogenase (acetylaldehyde, NAD), mitochondrial	1.2.1.3	Glycolysis/gluconeogenesis
R_AMCOXO	2-aminomuconate reductase		Tryptophan metabolism
R_AOBUTDsm	L-2-amino-3-oxobutanoate decarboxylation, mitochondrial (spontaneous)		Glycine, serine, alanine and threonine metabolism
R_APOCF	Apocarboxylase formation		Biotin metabolism
R_APOCFm	Apocarboxylase formation, mitochondrial		Biotin metabolism
R_APOC_LYS_BTNP	proteolysis of apoC-Lys-btn		Biotin metabolism
R_APOC_LYS_BTNPm	proteolysis of apoC-Lys-btn, mitochondrial		Biotin metabolism
R_ARGSS	argininosuccinate synthase		Alanine and aspartate metabolism
R_ARGt4	L-arginine transport in via sodium symport		Transport, extracellular
R_ARSA	Arylsulfatase A	3.1.6.8	Sphingolipid metabolism
R_ASNNm	L-asparaginase (mitochondrial)	3.5.1.1	Alanine and aspartate metabolism
R_ASP1DC	aspartate 1-decarboxylase	4.1.1.15	beta-Alanine metabolism
R_ASPDt6	D-aspartate transport via Na, H symport and K antiport		Transport, extracellular
R_ASPNATm	aspartate N-acetyltransferase, mitochondrial	2.3.1.17	Alanine and aspartate metabolism
R_ASPt6	L-aspartate transport via Na, H symport and K antiport		Transport, extracellular
R_B3GNT11g	UDP-GlcNAc		Blood group synthesis
R_B3GNT12g	UDP-GlcNAc		Blood group synthesis
R_B3GNT310g	UDP-GlcNAc		Blood group synthesis
R_B3GNT311g	UDP-GlcNAc		Blood group synthesis
R_B3GNT312g	UDP-GlcNAc		Blood group synthesis
R_B3GNT313g	UDP-GlcNAc		Blood group synthesis
R_B3GNT314g	UDP-GlcNAc		Blood group synthesis
R_B3GNT315g	UDP-GlcNAc		Blood group synthesis
R_B3GNT39g	UDP-GlcNAc		Sphingolipid metabolism
R_B3GNT51g	UDP-GlcNAc		Blood group synthesis
R_BAAT1x	bile acid Coenzyme A	2.3.1.65	Bile acid synthesis
R_BAAT2x	bile acid Coenzyme A	2.3.1.65	Bile acid synthesis
R_BAAT4x	bile acid Coenzyme A	2.3.1.65	Bile acid synthesis
R_BACCL	biotin-[acetyl-CoA-carboxylase] ligase	6.3.4.15	Biotin metabolism
R_BACCLm	biotin-[acetyl-CoA-carboxylase] ligase, mitochondrial	6.3.4.15	Biotin metabolism
R_BETALDHxm	betaine-aldehyde dehydrogenase, mitochondrial	1.2.1.8	Glycine, serine, alanine and threonine metabolism
R_BHMT	betaine-homocysteine S-methyltransferase	2.1.1.5	Glycine, serine, alanine and threonine metabolism
R_BTND1	biotinidase (biotin)	3.5.1.12	Biotin metabolism
R_BTND1n	biotinidase (biotin), nuclear	3.5.1.12	Biotin metabolism
R_BTNDm	biotinidase (biotin), mitochondrial	3.5.1.12	Biotin metabolism
R_BTNPL	holocarboxylase synthestase (biotin protein ligase)		Biotin metabolism
R_BTNPLm	holocarboxylase synthestase (biotin protein ligase), mitochondrial		Biotin metabolism
R_BTNt4i	Biotin uptake (antiport)		Transport, extracellular
R_BUP2	beta-ureidopropionase (D-3-amino-isobutanoate forming)	3.5.1.6	Pyrimidine catabolism
R_C160CPT2	C160 transport into the mitochondria	2.3.1.21	Fatty acid oxidation
R_C160CRNt	C160 transport into the mitochondria		Fatty acid oxidation
R_C161CPT1	production of palmitoleoylcarnitine	2.3.1.21	Fatty acid oxidation
R_C161CPT12	carnitine O-palmitoyltransferase	2.3.1.21	Fatty acid oxidation
R_C161CPT2	transport of Hexadecenoyl-CoA into mitochondrial matrix		Fatty acid oxidation
R_C161CPT22	C161 transport into the mitochondria	2.3.1.21	Fatty acid oxidation
R_C161CRN2t	C161 transport into the mitochondria		Fatty acid oxidation
R_C161CRNt	C161 transport into the mitochondria		Fatty acid oxidation
R_C180CPT1	production of stearoylcarnitine	2.3.1.21	Fatty acid oxidation
R_C180CPT2	carnitine O-stearoyl transferase	2.3.1.21	Fatty acid oxidation
R_C180CRNt	C180 transport into the mitochondria		Fatty acid oxidation
R_C181CPT1	transport of Octadecenoyl-CoA into mitochondrial matrix	2.3.1.21	Fatty acid oxidation
R_C181CPT2	transport of Octadecenoyl-CoA into mitochondrial matrix		Fatty acid oxidation
R_C181CRNt	C181 transport into the mitochondria		Fatty acid oxidation
R_CBPSam	carbamoyl-phosphate synthase (ammonia) (mitochondria	6.3.4.16	Glutamate metabolism
R_CDSm	phosphatidate cytidylyltransferase	2.7.7.41	Glycerophospholipid metabolism
R_CEPTE	ethanolamine phosphotransferase		Glycerophospholipid metabolism
R_CGLYt3_2_	Cys-Gly transport in via proton symport		Transport, extracellular
R_CH25H	cholesterol 25-hydroxylase		Bile acid synthesis
R_CHOLATEt3	ABC bile acid transporter		Transport, extracellular
R_CHOLD2m	choline dehydrogenase (FAD acceptor), mitochondrial	1.1.99.1	Glycine, serine, alanine and threonine metabolism
R_CHSTEROLSULT	steroid sulfotransferase	2.8.2.2	Steroid metabolism
R_CHSTEROLt	cholesterol efflux (ATP depedent)		Transport, extracellular
R_CLFORtex	chloride transport via formate countertransport		Transport, extracellular
R_CLHCO3tex2	chloride transport via bicarbonate countertransport (2		Transport, extracellular
R_CLI2tex	chloride transport via iodide countertransport		Transport, extracellular
R_CLOHtex2	chloride transport via hydroxide countertransport (2		Transport, extracellular
R_CLOXAtex2	chloride transport via oxalate countertransport (2		Transport, extracellular
R_CLS_hs	cardiolipin synthase (homo sapiens)		Glycerophospholipid metabolism
R_CORE3GTg	Core 3 beta-GlcNAc-transferase, Golgi apparatus	2.4.1.147	O-glycan synthesis
R_CORE4GTg	Core 4 beta6-GalNAc-transferase, Golgi apparatus	2.4.1.148	O-glycan synthesis
R_CORE6GTg	Core 6 beta-GlcNAc-transferase A, Golgi apparatus	2.4.1.102	O-glycan synthesis
R_CREATtmdiffir	Creatine transport to/from mitochondria via diffusion		Urea cycle
R_CRNCAR3tp	carnitine-propcarnitine carrier, peroxisomal		Transport, peroxisomal
R_CYSO	cysteine oxidase	1.13.11.20	Taurine and hypotaurine metabolism
R_CYSt4	L-cysteine reversible transport via sodium symport		Transport, extracellular
R_CYSTGL	cystathionine g-lyase	4.4.1.1	Methionine and cysteine metabolism
R_CYSTS	cystathionine beta-synthase	4.2.1.22	Methionine and cysteine metabolism
R_CYTDK2m	cytidine kinase (ATP), mitochondrial		Nucleotide interconversion
R_CYTDn	cytidine deaminase, nuclear	3.5.4.5	Nucleotide interconversion
R_CYTDt4	cytidine transport in via sodium symport		Transport, extracellular
R_DADA	Deoxyadenosine deaminase	3.5.4.4	Nucleotide interconversion
R_DADAe	Deoxyadenosine deaminase, extracellular	3.5.4.4	Nucleotide interconversion
R_DALAOXx	D-Alanine Oxidase (x)	1.4.3.3	D-alanine metabolism
R_DALAxt	D-Alanine transport to perixosome		D-alanine metabolism
R_DCYTDn	deoxycytidine deaminase, nuclear	3.5.4.14	Nucleotide interconversion
R_DESAT18_9	fatty acyl-CoA desaturase (n-C18	1.14.99.25	Fatty acid synthesis
R_DESAT20_1	fatty acyl-CoA desaturase (n-C20	1.14.19.1	Fatty acid synthesis
R_DESAT22_1p	fatty acyl-CoA desaturase (n-C22	1.14.19.1	Fatty acid synthesis
R_DGAT	diacylglycerol acyltransferase		Triacylglycerol synthesis
R_DHCR243r	24-dehydrocholesterol reductase [Precursor]		Cholesterol metabolism
R_DHCR71r	7-dehydrocholesterol reductase	1.3.1.21	Cholesterol metabolism
R_DHCR72r	7-dehydrocholesterol reductase	1.3.1.21	Cholesterol metabolism
R_DHEASULT	Dehydroepiandrosterone sulfotransferase	2.8.2.2	Steroid metabolism
R_DHPM1	dihydropyrimidinase (5,6-dihydrouracil)	3.5.2.2	Pyrimidine catabolism
R_DHPM2	dihydropyrimidinase (dihydrothymine)	3.5.2.2	Pyrimidine catabolism
R_DM_ethamp_r_	Ethanolamine phosphate demand		Exchange/demand reaction
R_DM_gncore2_g_	DM gncore2(g)		Exchange/demand reaction
R_DM_melanin_c_	DM melanin(c)		Exchange/demand reaction
R_DMGDHm	dimethylglycine dehydrogenase, mitochondrial	1.5.99.2	Glycine, serine, alanine and threonine metabolism
R_DOPACHRMISO	L-dopachrome isomerase 1	1.14.18.1	Tyrosine metabolism
R_DOPAVESSEC	Dopamine secretion via secretory vesicle (ATP driven)		Transport, extracellular
R_DURIK1m	deoxyuridine kinase (ATP	2.7.1.21	Nucleotide interconversion
R_ESTRONESt2	estrone-3-sulfate transport via sodium cotransport		Transport, extracellular
R_ESTSULT	Estrogen sulfotransferase	2.8.2.4	Steroid metabolism
R_FACOAL140i	fatty-acid--CoA ligase (tetradecanoate)	6.2.1.3	Fatty acid oxidation
R_FACOAL191	fatty-acid--CoA ligase	6.2.1.3	Fatty acid oxidation
R_FADDP	FAD diphosphatase	3.6.1.9	Vitamin B2 metabolism
R_FAEL204	fatty-acyl-CoA elongation (n-C20	2.3.1.86	Fatty acid synthesis
R_FAOXC2242046x	Beta oxidation of long chain fatty acid	4.2.1.74	Fatty acid oxidation
R_FAOXC2251836x	Beta oxidation of long chain fatty acid	4.2.1.74	Fatty acid oxidation
R_FBP	fructose-bisphosphatase	3.1.3.11	Glycolysis/gluconeogenesis
R_FDH	formate dehydrogenase	1.2.1.2	Fatty acid oxidation
R_FE2t	iron (II) transport		Transport, extracellular
R_FE3R2e	Fe(III) reduction (ascorbate)		Heme synthesis
R_FKYNH	N-Formyl-L-kynurenine amidohydrolase	3.5.1.9	Tryptophan metabolism
R_FMNAT	FMN adenylyltransferase	2.7.7.2	Vitamin B2 metabolism
R_FTCD	formimidoyltransferase cyclodeaminase	4.3.1.4	Folate metabolism
R_FTHFDH	formyltetrahydrofolate dehydrogenase	1.5.1.6	Folate metabolism
R_FUMAC	fumarylacetoacetase	3.7.1.2	Tyrosine metabolism
R_FUT14g	Galactoside 2-alpha-L-fucosyltransferase 1	2.4.1.69	Blood group synthesis
R_FUT15g	Galactoside 2-alpha-L-fucosyltransferase 1	2.4.1.69	Blood group synthesis
R_FUT16g	Galactoside 2-alpha-L-fucosyltransferase 1	2.4.1.69	Blood group synthesis
R_FUT17g	Galactoside 2-alpha-L-fucosyltransferase 1	2.4.1.69	Blood group synthesis
R_FUT18g	Galactoside 2-alpha-L-fucosyltransferase 1	2.4.1.69	Blood group synthesis
R_FUT910g	Alpha-(1,3)-fucosyltransferase	2.4.1.152	Blood group synthesis
R_FUT911g	Alpha-(1,3)-fucosyltransferase	2.4.1.152	Blood group synthesis
R_FUT94g	Alpha-(1,3)-fucosyltransferase	2.4.1.152	Blood group synthesis
R_FUT95g	Alpha-(1,3)-fucosyltransferase	2.4.1.152	Blood group synthesis
R_FUT96g	Alpha-(1,3)-fucosyltransferase	2.4.1.152	Blood group synthesis
R_FUT97g	Alpha-(1,3)-fucosyltransferase	2.4.1.152	Blood group synthesis
R_FUT99g	Alpha-(1,3)-fucosyltransferase	2.4.1.152	Blood group synthesis
R_G14T18g	beta-N-acetylglucosaminylglycopeptide beta-1,4-galactosyltransferase, Golgi	2.4.1.38	Keratan sulfate synthesis
R_G14T19g	beta-N-acetylglucosaminylglycopeptide beta-1,4-galactosyltransferase, Golgi	2.4.1.38	Keratan sulfate synthesis
R_G14T20g	beta-N-acetylglucosaminylglycopeptide beta-1,4-galactosyltransferase, Golgi	2.4.1.38	Keratan sulfate synthesis
R_G14T21g	beta-N-acetylglucosaminylglycopeptide beta-1,4-galactosyltransferase, Golgi	2.4.1.38	Keratan sulfate synthesis
R_GAL3ST11	Galactosylceramide sulfotransferase	2.8.2.11	Sphingolipid metabolism
R_GALASE20ly	beta-galactosidase, lysosomal	3.2.1.23	Keratan sulfate degradation
R_GALK	galactokinase	2.7.1.6	Galactose metabolism
R_GBAl	Glucosylceramidase	3.2.1.45	Sphingolipid metabolism
R_GCC2bim	glycine-cleavage system (lipoamide) irreversible, mitochondrial	1.8.1.4	Glycine, serine, alanine and threonine metabolism
R_GCCbim	glycine-cleavage complex (lipoylprotein) irreversible, mitochondrial	1.8.1.4	Glycine, serine, alanine and threonine metabolism
R_GCHOLAt2	glycocholate transport via sodium cotransport		Transport, extracellular
R_GCHOLAt3	ABC bile acid transporter		Transport, extracellular
R_GCNTg	N-acetyllactosaminide beta-1,6-N-acetylglucosaminyl-transferase	2.4.1.150	Blood group synthesis
R_GFUCS	GDP-L-fucose synthase	1.1.1.271	Fructose and mannose metabolism
R_GLB1	Beta-galactosidase	3.2.1.23	Sphingolipid metabolism
R_GLCAASE8ly	beta-glucuronidase, lysosomal	3.2.1.31	Hyaluronan metabolism
R_GLCAASE9ly	beta-glucuronidase, lysosomal	3.2.1.31	Hyaluronan metabolism
R_GLCtly	glucose efflux from lysosome		Transport, lysosomal
R_GLUDC	Glutamate Decarboxylase	4.1.1.15	Glutamate metabolism
R_GluForTx	Glutamate formimidoyltransferase	2.1.2.5	Histidine metabolism
R_GLUt6	Glutamate transport via Na, H symport and K antiport		Transport, extracellular
R_GLUTCOADHm	glutaryl-CoA dehydrogenase (mitochondria)	1.3.99.7	Tryptophan metabolism
R_GLUVESSEC	L-glutamate secretion via secretory vesicle (ATP driven)		Transport, extracellular
R_GLYK	glycerol kinase		Glycerophospholipid metabolism
R_GLYKm	glycerol kinase	2.7.1.30	Glycerophospholipid metabolism
R_GMAND	GDP-D-mannose dehydratase	4.2.1.47	Fructose and mannose metabolism
R_GNDer	phosphogluconate dehydrogenase, endoplasmic reticulum	1.1.1.44	Pentose phosphate pathway
R_GNMT	glycine N-methyltransferase	2.1.1.20	Glycine, serine, alanine and threonine metabolism
R_GSNt4	guanosine transport in via sodium symport		Transport, extracellular
R_GUACYC	guanylate cyclase	4.6.1.2	Nucleotide interconversion
R_GUR1PP	Glucuronate 1-phosphate phosphatase		Pentose phosphate pathway
R_H2O2syn	Hydrogen peroxide synthesis (NADPH dependent)		Tyrosine metabolism
R_HAS1	hyaluronan synthase	2.4.1.212	Hyaluronan metabolism
R_HAS2	hyaluronan synthase	2.4.1.212	Hyaluronan metabolism
R_HAtly	hyaluronan transport, extracellular to lysosome		Transport, lysosomal
R_HGNTOR	Homogentisate	1.13.11.5	Tyrosine metabolism
R_HISD	histidase	4.3.1.3	Histidine metabolism
R_HISTAVESSEC	Histamine secretion via secretory vesicle (ATP driven)		Transport, extracellular
R_HIStiDF	L-histidine transport via diffusion (extracellular to cytosol)		Transport, extracellular
R_HKt	H+/K+ gastric/non-gastric P-ATPase and ABC ATPase	3.6.3.10	Transport, extracellular
R_HKYNH	3-Hydroxy-L-kynurenine hydrolase	3.7.1.3	Tryptophan metabolism
R_HMGCOASi	Hydroxymethylglutaryl CoA synthase (ir)	4.1.3.5	Cholesterol metabolism
R_HMGCOASim	Hydroxymethylglutaryl CoA synthase (ir)	4.1.3.5	Cholesterol metabolism
R_HSD17B7r	testicular 17-beta-hydroxysteroid dehydrogenase	1.1.1.62	Steroid metabolism
R_HSD17B8r	17-beta-hydroxysteroid dehydrogenase	1.1.1.62	Steroid metabolism
R_HSD17B9r	17-beta-hydroxysteroid dehydrogenase (type 7)	1.1.1.62	Steroid metabolism
R_HSD3B2r	3 beta-hydroxysteroid dehydrogenase type 1		Steroid metabolism
R_HSD3B3r	3 beta-hydroxysteroid dehydrogenase type 1		Steroid metabolism
R_HSD3B7P	hydroxy-delta-5-steroid dehydrogenase, 3 beta- and steroid delta-isomerase 7		Bile acid synthesis
R_HXANtx	hypoxanthine diffusion in peroxisome		Transport, peroxisomal
R_INOSTO	inositol oxygenase	1.13.99.1	Inositol phosphate metabolism
R_INSt4	inosine transport in via sodium symport		Transport, extracellular
R_IZPN	Imidazolonepropionase		Histidine metabolism
R_KHK	ketohexokinase	2.7.1.3	Fructose and mannose metabolism
R_KHK2	ketohexokinase (D-xylulose)	2.7.1.3	Glyoxylate and dicarboxylate metabolism
R_KSII_CORE4t	keratan sulfate II (core4) transport, golgi to extracellular		Transport, extracellular
R_KSII_CORE4tly	keratan sulfate II (core 4) transport, extracellular to lysosome		Transport, lysosomal
R_KYN	kynureninase	3.7.1.3	Tryptophan metabolism
R_KYN3OX	kynurenine 3-monooxygenase	1.14.13.9	Tryptophan metabolism
R_KYNAKGAT	L-Kynurenine	2.6.1.7	Tryptophan metabolism
R_KYNATESYN	4-(2-Aminophenyl)-2,4-dioxobutanoate dehydratase		Tryptophan metabolism
R_LACZe	b-galactosidase, extracellular	3.2.1.23	Galactose metabolism
R_LCAT1e	Lecithin-cholesterol acyltransferase	2.3.1.43	Fatty acid oxidation
R_LCTStg	lactose transport from Golgi to extracellular (via vesicle)		Transport, extracellular
R_LCYSTCBOXL	3-Sulfoalanine carboxy-lyase	4.1.1.15	Taurine and hypotaurine metabolism
R_LFORKYNHYD	L-Formylkynurenine hydrolase	3.7.1.3	Tryptophan metabolism
R_L_LACtcm	L-lactate transport via diffusion (cytosol to mitochondria)		Transport, mitochondrial
R_LPCOXp	L-pipecolate oxidase, peroxisomal	1.5.3.7	Lysine metabolism
R_LPS	lipase	3.1.1.3	Triacylglycerol synthesis
R_LPS3e	lipase, extracellular	3.1.1.23	Fatty acid oxidation
R_LPSe	lipase	3.1.1.3	Triacylglycerol synthesis
R_LRAT	Lecithin retinol acyltransferase		Vitamin A metabolism
R_LSTO1r	Lathosterol oxidase	1.3.3.2	Cholesterol metabolism
R_LYSOXp	L-lysine oxidase, peroxisomal	1.4.3.14	Lysine metabolism
R_LYSt4	L-lysine transport in via sodium symport		Transport, extracellular
R_LYStip	L-lysine transport, peroxisomal (irreversible)		Transport, peroxisomal
R_MACACI	maleylacetoacetate isomerase	5.2.1.2	Tyrosine metabolism
R_MCDm	Malonyl-CoA Decarboxylase, mitochondrial	4.1.1.9	Fatty acid oxidation
R_MCDp	Malonyl-CoA Decarboxylase peroxisomal	4.1.1.9	Fatty acid oxidation
R_METS	methionine synthase	2.1.1.13	Methionine and cysteine metabolism
R_MI1PS	myo-Inositol-1-phosphate synthase	5.5.1.4	Inositol phosphate metabolism
R_MM6ag	mannosyl-oligosaccharide 1,2-alpha-mannosidase, Golgi apparatus	3.2.1.113	N-glycan synthesis
R_MM7Ag	mannosyl-oligosaccharide 1,2-alpha-mannosidase, Golgi apparatus	3.2.1.113	N-glycan synthesis
R_MMCDm	Methylmalonyl-CoA decarboxylase, mitochondrial	4.1.1.9	Valine, leucine, and isoleucine metabolism
R_MMSAD1m	methylmalonate-semialdehyde dehydrogenase	1.2.1.27	Valine, leucine, and isoleucine metabolism
R_MMTSADm	malonate-semialdehyde dehydrogenase (acetylating), mitochondrial		Valine, leucine, and isoleucine metabolism
R_N3Tg	N-acetylgalactosamine 3-beta-galactosyltransferase, Golgi apparatus	2.4.1.122	O-glycan synthesis
R_N4Tg	N-acetylgalactosamine 4-beta-galactosyltransferase, Golgi apparatus		O-glycan synthesis
R_NACASPAH	N-Acetyl-L-aspartate amidohydrolase	3.5.1.15	Alanine and aspartate metabolism
R_NACASPtm	N-acetyl-L-aspartate transport (mitochondria to cytosol)		Transport, mitochondrial
R_NACHEX26ly	beta-N-acetylhexosaminidase, lysosomal	3.2.1.52	Keratan sulfate degradation
R_NACHEX27ly	beta-N-acetylhexosaminidase, lysosomal	3.2.1.52	Hyaluronan metabolism
R_NACHEXA10ly	beta-N-acetylhexosaminidase A, lysosomal		Keratan sulfate degradation
R_NACHEXA11ly	beta-N-acetylhexosaminidase A, lysosomal		Keratan sulfate degradation
R_NACHEXA12ly	beta-N-acetylhexosaminidase A, lysosomal		Keratan sulfate degradation
R_NACHEXA13ly	beta-N-acetylhexosaminidase A, lysosomal		Keratan sulfate degradation
R_NACHEXA14ly	beta-N-acetylhexosaminidase A, lysosomal		Keratan sulfate degradation
R_NACHEXA15ly	beta-N-acetylhexosaminidase A, lysosomal		Keratan sulfate degradation
R_NACHEXA16ly	beta-N-acetylhexosaminidase A, lysosomal		Keratan sulfate degradation
R_NACHEXA17ly	beta-N-acetylhexosaminidase A, lysosomal		Keratan sulfate degradation
R_NACHEXA19ly	beta-N-acetylhexosaminidase A, lysosomal		Keratan sulfate degradation
R_NACHEXA20ly	beta-N-acetylhexosaminidase A, lysosomal		Keratan sulfate degradation
R_NACHEXA21ly	beta-N-acetylhexosaminidase A, lysosomal		Keratan sulfate degradation
R_NACHEXA22ly	beta-N-acetylhexosaminidase A, lysosomal		Keratan sulfate degradation
R_NACHEXA9ly	beta-N-acetylhexosaminidase A, lysosomal		Keratan sulfate degradation
R_NADS2	NAD synthase (glutamine-hydrolysing)		NAD metabolism
R_NBAHH_ir	Nalpha-(beta-alanyl)-L-histidine hydrolase IR	3.4.13.3	beta-Alanine metabolism
R_NCCt	Na+-Cl- cotransport		Transport, extracellular
R_NDP7er	nucleoside-diphosphatase (UDP), endoplasmic reticulum	3.6.1.6	Nucleotide interconversion
R_NOS1	Nitric Oxide Synthase (intermediate forming)	1.14.13.39	Arginine and Proline Metabolism
R_NOS2	Nitric Oxide Synthase (NO forming)	1.14.13.39	Arginine and Proline Metabolism
R_NRPPHRVESSEC	Noradrenaline secretion via secretory vesicle (ATP driven)		Transport, extracellular
R_NTD1m	5'-nucleotidase (dUMP),mitochondrial	3.1.3.5	Nucleotide interconversion
R_NTD2m	5'-nucleotidase (UMP), mitochondrial	3.1.3.5	Nucleotide interconversion
R_NTD5m	5'-nucleotidase (dTMP), mitochondrial	3.1.3.5	Nucleotide interconversion
R_OCBTm	ornithine carbamoyltransferase, irreversible	2.1.3.3	Urea cycle
R_OIVD1m	2-oxoisovalerate dehydrogenase (acylating; 4-methyl-2-oxopentaoate), mitochondrial	1.8.1.4	Valine, leucine, and isoleucine metabolism
R_OIVD2m	2-oxoisovalerate dehydrogenase (acylating; 3-methyl-2-oxobutanoate), mitochondrial	1.8.1.4	Valine, leucine, and isoleucine metabolism
R_OIVD3m	2-oxoisovalerate dehydrogenase (acylating; 3-methyl-2-oxopentanoate), mitochondrial	1.8.1.4	Valine, leucine, and isoleucine metabolism
R_P45027A11m	5-beta-cholestane-3-alpha,7-alpha,12-alpha-triol 27-hydroxylase	1.14.13.15	Bile acid synthesis
R_P45027A12m	5-beta-cholestane-3-alpha,7-alpha,12-alpha-triol 27-hydroxylase	1.14.13.15	Bile acid synthesis
R_P45027A13m	5-beta-cholestane-3-alpha,7-alpha,12-alpha-triol 27-hydroxylase	1.14.13.15	Bile acid synthesis
R_P45027A15m	5-beta-cytochrome P450, family 27, subfamily A, polypeptide 1	1.14.13.15	Bile acid synthesis
R_P45027A16m	Cytochrome P450 27	1.14.13.15	Bile acid synthesis
R_P45027A1m	Cytochrome P450 27		Bile acid synthesis
R_P4507A1r	cytochrome P450, family 7, subfamily A, polypeptide 1	1.14.13.17	Bile acid synthesis
R_P5CDm	1-pyrroline-5-carboxylate dehydrogenase, mitochondrial	1.5.1.12	Glutamate metabolism
R_PAFH	Platelet-activating factor acetylhydrolase	3.1.1.47	Glycerophospholipid metabolism
R_PAFHe	Platelet-activating factor acetylhydrolase	3.1.1.47	Glycerophospholipid metabolism
R_PAFS	alkyl glycerol phosphocholine acetyl transferase		Glycerophospholipid metabolism
R_PCFLOPm	phosphatidylcholine flippase	3.6.3.1	Transport, mitochondrial
R_PCHOLP_hs	choline phosphatase	3.1.4.4	Glycerophospholipid metabolism
R_PCHOLPg_hs	choline phosphatase	3.1.4.4	Glycerophospholipid metabolism
R_PCHOLPm_hs	choline phosphatase	3.1.4.4	Glycerophospholipid metabolism
R_PCHOLPr_hs	choline phosphatase	3.1.4.4	Glycerophospholipid metabolism
R_PCLAD	picolinic acid decarboxylase	4.1.1.45	Tryptophan metabolism
R_PCm	pyruvate carboxylase	6.4.1.1	Pyruvate metabolism
R_PCREATtmdiffir	Phosphocreatine transport to/from mitochondria via diffusion		Urea cycle
R_PCRNtc	transport into the cytosol from peroxisome (carnitine)		Fatty acid oxidation
R_PCRNtm	transport into the mitochondria from cytosol (carnitine)		Fatty acid oxidation
R_PDE4	3',5'-cyclic-nucleotide phosphodiesterase	3.1.4.17	Nucleotide interconversion
R_PDE4n	3',5'-cyclic-nucleotide phosphodiesterase, Nucleus	3.1.4.17	Nucleotide interconversion
R_PEFLIP	phosphatidylethanolamine flippase	3.6.3.1	Transport, extracellular
R_PEFLIPm	phosphatidylethanolamine flippase	3.6.3.1	Transport, mitochondrial
R_PEPCK	Phosphoenolpyruvate carboxykinase (GTP)	4.1.1.32	Glycolysis/gluconeogenesis
R_PEPCKm	Phosphoenolpyruvate carboxykinase (GTP)	4.1.1.32	Glycolysis/gluconeogenesis
R_PETHCT	phosphoethanolamine cytidyltransferase	2.7.7.14	Glycerophospholipid metabolism
R_PETOHMm_hs	phosphatidylethanolamine N-methyltransferase	2.1.1.17	Glycerophospholipid metabolism
R_PETOHMr_hs	phosphatidylethanolamine N-methyltransferase	2.1.1.17	Glycerophospholipid metabolism
R_PGLer	6-phosphogluconolactonase, endoplasmic reticulum	3.1.1.31	Pentose phosphate pathway
R_PGPP_hs	Phosphatidylglycerol phosphate phosphatase (homo sapiens)	3.1.3.27	Glycerophospholipid metabolism
R_PGPPT	phosphatidyl-CMP	2.7.8.11	Glycerophospholipid metabolism
R_PHCDm	L-1-pyrroline-3-hydroxy-5-carboxylate dehydrogenase	1.5.1.12	Arginine and Proline Metabolism
R_PI345P3Pn	phosphatidylinositol-3,4,5-trisphosphate 3-phosphatase, nuclear	3.1.3.67	Inositol phosphate metabolism
R_PLA2_2	phospholipase A2	3.1.1.4	Glycerophospholipid metabolism
R_PLA2_2e	phospholipase A2	3.1.1.4	Glycerophospholipid metabolism
R_PNTEH	Hydrolase Class ( RXN R02973)		CoA catabolism
R_PNTK	pantothenate kinase		CoA synthesis
R_PPAt	Propionate transport, diffusion		Transport, extracellular
R_PPCDC	phosphopantothenoylcysteine decarboxylase	4.1.1.36	CoA synthesis
R_PPCOACm	Propionyl-CoA carboxylase, mitochondrial	6.4.1.3	Valine, leucine, and isoleucine metabolism
R_PPD2CSPp	PPD2CSPp		Lysine metabolism
R_PPNCL3	phosphopantothenate-cysteine ligase		CoA synthesis
R_PRDXl	Peroxidase (multiple substrates)	1.11.1.7	Miscellaneous
R_PRGNLONESULT	steroid sulfotransferase	2.8.2.2	Steroid metabolism
R_PROD2m	Proline dehydrogenase (m)	1.5.99.8	Arginine and Proline Metabolism
R_PSFLIP	phosphatidylserine flippase		Transport, extracellular
R_RNMK	ribosylnicotinamide kinase	2.7.1.22	NAD metabolism
R_RTOTAL2CRNCPT1	carnitine fatty-acyl transferase	2.3.1.21	Fatty acid oxidation
R_RTOTAL2CRNCPT2	R group transport into the mitochondria		Fatty acid oxidation
R_RTOTAL2CRNt	R group transport into the mitochondria		Fatty acid oxidation
R_RTOTAL3CRNCPT1	carnitine fatty-acyl transferase	2.3.1.21	Fatty acid oxidation
R_RTOTAL3CRNCPT2	R group transport into the mitochondria		Fatty acid oxidation
R_RTOTAL3CRNt	R group transport into the mitochondria		Fatty acid oxidation
R_RTOTALCRNCPT1	carnitine fatty-acyl transferase	2.3.1.21	Fatty acid oxidation
R_RTOTALCRNCPT2	R group transport into the mitochondria		Fatty acid oxidation
R_RTOTALCRNt	R group transport into the mitochondria		Fatty acid oxidation
R_S23T4g	beta-galactoside alpha-2,3-sialyltransferase	2.4.99.4	Keratan sulfate synthesis
R_S6T16g	galactose/N-acetylglucosamine 6-O-sulfotransferase, Golgi apparatus		Keratan sulfate synthesis
R_S6T17g	galactose/N-acetylglucosamine 6-O-sulfotransferase, Golgi apparatus		Keratan sulfate synthesis
R_S6T18g	galactose/N-acetylglucosamine 6-O-sulfotransferase, Golgi apparatus		Keratan sulfate synthesis
R_SACCD3m	saccharopine dehydrogenase (NADP, L-lysine forming), mitochondrial	1.5.1.8	Lysine metabolism
R_SACCD4m	saccharopine dehydrogenase (NAD, L-glutamate forming), mitochondrial	1.5.1.10	Lysine metabolism
R_SARCStm	Sarcosine transport (mitochondrial)		Transport, mitochondrial
R_SARDHm	Sarcosine dehydrogenase (m)	1.5.99.2	Urea cycle
R_SERHL	L-Serine hydro-lyase		Glycine, serine, alanine and threonine metabolism
R_SERLYSNaex	Serine/Lysine Na-dependent exchange (Ser in)		Transport, extracellular
R_SERPT	serine C-palmitoyltransferase	2.3.1.50	Sphingolipid metabolism
R_SGPL12r	Sphingosine-1-phosphate lyase	4.1.2.27	Sphingolipid metabolism
R_SIAASE4ly	sialidase, lysosomal	3.2.1.18	Keratan sulfate degradation
R_SLCBK1	sphingolipid long chain base kinase (sphinganine)		Sphingolipid metabolism
R_SMPD3g	sphingomyelin phosphodiesterase 3, neutral membrane (neutral sphingomyelinase II)		Sphingolipid metabolism
R_SMPD3l	sphingomyelin phosphodiesterase 3, neutral membrane (neutral sphingomyelinase II)		Sphingolipid metabolism
R_SO4CLtex2	sulfate transport via chloride countertransport (2		Transport, extracellular
R_SO4OXAtex2	sulfate transport via oxalate countertransport (2		Transport, extracellular
R_SPODMe	superoxide dismutase, extracellular	1.15.1.1	ROS detoxification
R_SPTix	serine-pyruvate aminotransferase (irreversible), peroxisomal	2.6.1.44	Glycine, serine, alanine and threonine metabolism
R_STRDNCCPT1	carnitine O-palmitoyltransferase	2.3.1.21	Fatty acid oxidation
R_STRDNCCPT2	carnitine transferase		Fatty acid oxidation
R_STRDNCCRNt	transport into the mitochondria (carnitine)		Fatty acid oxidation
R_STS1	Steryl-sulfatase	3.1.6.2	Steroid metabolism
R_SULFOX	sulfite oxidase		Methionine and cysteine metabolism
R_TCHOLAt2	taurocholate transport via sodium cotransport		Transport, extracellular
R_THMTP	thiamine-triphosphatase	3.6.1.28	Thiamine metabolism
R_THRD_L	L-threonine deaminase	4.3.1.19	Glycine, serine, alanine and threonine metabolism
R_TMDK1m	thymidine kinase (ATP	2.7.1.21	Nucleotide interconversion
R_TMDPPK	thiamine-diphosphate kinase	2.7.6.2	Thiamine metabolism
R_TMNDNCCPT1	carnitine O-palmitoyltransferase	2.3.1.21	Fatty acid oxidation
R_TMNDNCCPT2	carnitine transferase		Fatty acid oxidation
R_TMNDNCCRNt	transport into the mitochondria (carnitine)		Fatty acid oxidation
R_TRDRm	thioredoxin reductase (NADPH)	1.8.1.9	Nucleotide interconversion
R_TRPHYDRO2	L-Tryptophan,tetrahydrobiopterin	1.14.16.4	Tryptophan metabolism
R_TRPO2	L-Tryptophan	1.13.11.11	Tryptophan metabolism
R_TRPt4	L-tryptophan transport in via sodium symport		Transport, extracellular
R_TTDCPT1	carnitine O-palmitoyltransferase	2.3.1.21	Fatty acid oxidation
R_TTDCPT2	carnitine transferase		Fatty acid oxidation
R_TTDCRNt	transport into the mitochondria (carnitine)		Fatty acid oxidation
R_TYR3MO2	tyrosine 3-monooxygenase	1.14.16.2	Tyrosine metabolism
R_TYRASE	Tyrosinase		Tyrosine metabolism
R_TYRDOPO	Tyrosine	1.14.18.1	Tyrosine metabolism
R_TYRDOPO3	Tyrosine	1.14.18.1	Tyrosine metabolism
R_TYRt4	L-tyrosine transport in via sodium symport		Transport, extracellular
R_UDPG1P	UDPglucuronate uridine-monophosphohydrolase		Pentose phosphate pathway
R_UDPGD	UDPglucose 6-dehydrogenase	1.1.1.22	Starch and sucrose metabolism
R_UDPGNP	UDPglucuronate uridine-diphosphohydrolase		Pentose phosphate pathway
R_UDPGP	UDPglucose pyrophosphohydrolase	3.6.1.9	Starch and sucrose metabolism
R_UGALGTg	UDPgalactose	2.4.1.22	Galactose metabolism
R_UPPN	b-ureidopropionase	3.5.1.6	Pyrimidine catabolism
R_URATEtx	urate export from peroxisome		Transport, peroxisomal
R_URCN	URCN		Histidine metabolism
R_VALt4	L-valine transport in via sodium symport		Transport, extracellular
R_VITD3Hm	Vitamin D-25-hydroxylase (D3)		Vitamin D metabolism
R_XANDp	xanthine dehydrogenase, peroxisomal	1.1.1.204	Purine catabolism
R_XANtx	xanthine diffusion in peroxisome		Transport, peroxisomal
R_XAO2x	xanthine oxidase	1.1.1.204	Purine catabolism
R_XAOx	xanthine oxidase,peroxisomal	1.1.1.204	Purine catabolism
R_XYLK	xylulokinase	2.7.1.17	Pentose phosphate pathway
R_r0047	Adenosine 5-monophosphate phosphohydrolase Purine metabolism EC	3.1.3.5	Purine catabolism
R_r0062	Acetyl-CoA hydrolase Pyruvate metabolism EC	3.1.2.1	Pyruvate metabolism
R_r0142	Sulfite	1.8.3.1	Methionine and cysteine metabolism
R_r0153	CTP	2.7.1.40	Glycolysis/gluconeogenesis
R_r0165	UTP	2.7.1.40	Glycolysis/gluconeogenesis
R_r0191	UTP	2.7.1.11	Fructose and mannose metabolism
R_r0224	5,6,7,8-Tetrahydrofolate	1.5.1.3	Folate metabolism
R_r0226	5,6,7,8-Tetrahydrofolate	1.5.1.3	Folate metabolism
R_r0280	dATP	2.7.1.40	Glycolysis/gluconeogenesis
R_r0283	L-Histidine	6.3.2.11	beta-Alanine metabolism
R_r0287	Acetyl-CoA	2.3.1.16	Fatty acid oxidation
R_r0295	glycine synthase Nitrogen metabolism EC	2.1.2.10	Glycine, serine, alanine and threonine metabolism
R_r0308	Palmitoyl-CoA hydrolase Fatty acid elongation in mitochondria EC	3.1.2.22	Fatty acid oxidation
R_r0330	5,6-Dihydrothymine	1.3.1.1	Pyrimidine catabolism
R_r0331	5,6-Dihydrothymine	1.3.1.1	Pyrimidine catabolism
R_r0357	Glycolysis / Glyconeogenesis EC	2.7.1.1	Fructose and mannose metabolism
R_r0358	Glycolysis / Glyconeogenesis EC	2.7.1.1	Fructose and mannose metabolism
R_r0361	Glycolysis / Glyconeogenesis EC	2.7.1.1	Fructose and mannose metabolism
R_r0385	3-methyl-2-oxobutanoate	1.2.4.4	Unassigned
R_r0386	4-methyl-2-oxopentanoate	1.2.4.4	Unassigned
R_r0413	dATP	2.7.1.40	Glycolysis/gluconeogenesis
R_r0433	Palmitoyl-CoA	2.3.1.21	Fatty acid oxidation
R_r0451	2-Oxoadipate	1.2.4.2	Unassigned
R_r0514	Dihydrofolate	1.5.1.3	Folate metabolism
R_r0557	Glutaryl-CoA	2.3.1.61	Unassigned
R_r0560	2-Methylpropanoyl-CoA	1.3.99.2	Valine, leucine, and isoleucine metabolism
R_r0561	2-methylpropanoyl-CoA	2.3.1.168	Valine, leucine, and isoleucine metabolism
R_r0568	(5-L-Glutamyl)-L-amino-acid 5-glutamyltransferase (cyclizing) Glutathione metabolism EC	2.3.2.4	Glutathione metabolism
R_r0595	3-Mercaptopyruvate	2.8.1.2	Cysteine Metabolism
R_r0604	(S)-2-methylbutanoyl-CoA	2.3.1.168	Unassigned
R_r0636	Octanoyl-CoA	2.3.1.137	Fatty acid oxidation
R_r0637	Octanoyl-CoA	2.3.1.137	Fatty acid oxidation
R_r0656	3-methylbutanoyl-CoA	2.3.1.168	Unassigned
R_r0669	(S)-3-Hydroxyisobutyryl-CoA hydro-lyase Valine, leucine and isoleucine degradation EC	4.2.1.17	Valine, leucine, and isoleucine metabolism
R_r0670	(S)-3-Methyl-2-oxopentanoate	1.2.4.4	Unassigned
R_r0671	(R)-4-Phosphopantothenate	6.3.2.5	CoA synthesis
R_r0730	(S)-Hydroxyoctanoyl-CoA	1.1.1.211	Fatty acid oxidation
R_r0731	(S)-Hydroxyoctanoyl-CoA hydro-lyase Fatty acid elongation in mitochondria / Fatty acid metabolism EC	4.2.1.17	Fatty acid oxidation
R_r0732	Hexanoyl-CoA	2.3.1.16	Fatty acid oxidation
R_r0733	(S)-Hydroxyhexanoyl-CoA	1.1.1.35	Fatty acid oxidation
R_r0734	(S)-Hydroxyhexanoyl-CoA hydro-lyase Fatty acid elongation in mitochondria / Fatty acid metabolism EC	4.2.1.17	Fatty acid oxidation
R_r0779	3-Hydroxy-2-methylpropanoyl-CoA hydrolase EC	3.1.2.4	Unassigned
R_r0782	GDP-L-fucose	1.1.1.271	Aminosugar metabolism
R_r0795	Spontaneous reaction	1.5.1.20	Unassigned
R_r0805	Vesicular transport		Transport, extracellular
R_r0807	Vesicular transport		Transport, extracellular
R_r0879	TCDB		Transport, extracellular
R_r0921	Postulated transport reaction		Transport, mitochondrial
R_r0934	Neurotransmitter		Transport, peroxisomal
R_r0962	Facilitated diffusion		Transport, mitochondrial
R_r0975	Facilitated diffusion		Transport, mitochondrial
R_r0997	COT Facilitated diffusion		Transport, peroxisomal
R_r1006	Facilitated diffusion		Transport, peroxisomal
R_r1034	Vesicular transport		Transport, extracellular
R_r1055	Vesicular transport		Transport, extracellular
R_r1095	apolipoprotein B Protein assembly		Exchange/demand reaction
R_r1101	Fibrinogen alpha chain Protein assembly		Exchange/demand reaction
R_r1336	Protein degradation		Exchange/demand reaction
R_r1338	Protein degradation		Exchange/demand reaction
R_r1341	Protein degradation		Exchange/demand reaction
R_r1348	Protein degradation		Exchange/demand reaction
R_r1349	Protein degradation		Exchange/demand reaction
R_r2136	Major Facilitator(MFS) TCDB		Transport, extracellular
R_r2433	Mitochondrial Carrier (MC) TCDB		Transport, mitochondrial
R_r2434	Mitochondrial Carrier (MC) TCDB		Transport, mitochondrial
R_r2435	Mitochondrial Carrier (MC) TCDB		Transport, mitochondrial
R_r2497	ATP-binding Cassette (ABC) TCDB		Transport, peroxisomal
R_RE0912C	RE0912		Tyrosine metabolism
R_RE2404C	RE2404	2.4.1.17	Miscellaneous
R_RE2405C	RE2405	2.4.1.17	Miscellaneous
R_RE2666G	RE2666		Glycosphingolipid metabolism
R_RE2985X	RE2985	1.3.3.6	Fatty acid oxidation
R_RE2994X	RE2994	1.3.3.6	Fatty acid oxidation
R_RE2997X	RE2997	1.3.3.6	Fatty acid oxidation
R_RE3009C	RE3009		Methionine and cysteine metabolism
R_biomass_reaction	Generic human biomass reaction		Exchange/demand reaction
R_C30CPT1	production of propionylcarnitine
R_34DHPHELAT1tc	transport of 3,4-Dihydroxy-L-phenylalanine by LAT1 in association with 4F2hc, across the apical surface of the memebranes.
R_PCHOLHSTDe	PCHOLHSTDe
R_ASPPROASCT1	aspartate intake by system ASCT-1 transporter		Transport, extracellular
R_CYTDt5le	cytidine transport (1		Transport, extracellular
R_DSREDUCr	Desmosterol reductase		Squalene and cholesterol synthesis
R_FADDPle	FAD diphosphatase		Vitamin B2 metabolism
R_FE2DMT1	uptake of food iron by DMT1 transporter		Transport, extracellular
R_FE3MTP1	transport of ferrous iron into blood		Transport, extracellular
R_FERO	ferroxidase		Vitamin B2 metabolism
R_FMNALKPle	FMNALKPle		Transport, extracellular
R_GSNt5le	guanosine transport in via sodium (1		Transport, extracellular
R_INSt5le	inosine transport in via sodium (1		Transport, extracellular
R_MTHFR3	5,10-methylenetetrahydrofolatereductase (NADPH)	1.5.1.20	Folate metabolism
R_PRO1x	proline oxidase (NAD), mitochondrial		Arginine and Proline Metabolism
R_TTDCAFATPc	uptake of uptake of Hexadecanoate by the enterocytes by the enterocytes
R_DM_Lcystin	Demand for L-cystine		Exchange/demand reaction
R_DM_anth	Demand for anthranilate		Exchange/demand reaction
R_DM_pnto_R	Demand for (R)-Pantothenate		Exchange/demand reaction
R_2AMADPTm_b	L-2-aminoadipate shuttle (cytosol/mitochondria)		Lysine metabolism
R_2AMADPTm_f	L-2-aminoadipate shuttle (cytosol/mitochondria)		Lysine metabolism
R_2OXOADPTm_b	2-oxoadipate shuttle (cytosol/mitochondria)		Tryptophan metabolism
R_2OXOADPTm_f	2-oxoadipate shuttle (cytosol/mitochondria)		Tryptophan metabolism
R_34DHPHEt_b	3,4-Dihydroxy-L-phenylalanine transport		Transport, extracellular
R_34DHPHEt_f	3,4-Dihydroxy-L-phenylalanine transport		Transport, extracellular
R_34DHPLACOX_NADP__f	3,4-Dihydroxyphenylacetaldehyde	1.2.1.5	Tyrosine metabolism
R_34DHXMANDACOX_NADP__f	3,4-Dihydroxymandelaldehyde	1.2.1.5	Tyrosine metabolism
R_3AIBTm_b	L-3-aminoisobutyrate transaminase, mitochondrial	2.6.19.4	Valine, leucine, and isoleucine metabolism
R_3AIBTm_f	L-3-aminoisobutyrate transaminase, mitochondrial	2.6.19.4	Valine, leucine, and isoleucine metabolism
R_4HGLSDm_b	L-4-hydroxyglutamate semialdehyde dehydrogenase, mitochondrial	1.5.1.12	Arginine and Proline Metabolism
R_4HGLSDm_f	L-4-hydroxyglutamate semialdehyde dehydrogenase, mitochondrial	1.5.1.12	Arginine and Proline Metabolism
R_ABTArm_b	4-aminobutyrate transaminase, reversible (mitochondrial)	2.6.19.4	Glutamate metabolism
R_ABTArm_f	4-aminobutyrate transaminase, reversible (mitochondrial)	2.6.19.4	Glutamate metabolism
R_ABUTt4_2_r_b	4-aminobutyrate reversible transport in via sodium symport (1		Transport, extracellular
R_ABUTt4_2_r_f	4-aminobutyrate reversible transport in via sodium symport (1		Transport, extracellular
R_ACGAM2E_b	N-acetylglucosamine 2-epimerase	5.1.3.8	Aminosugar metabolism
R_ACGAM2E_f	N-acetylglucosamine 2-epimerase	5.1.3.8	Aminosugar metabolism
R_ACNAMlt_f	N-acetylneuraminate transport into lysososme		Transport, lysosomal
R_ADEt_b	adenine reversible transport, cytosol		Transport, extracellular
R_ADEt_f	adenine reversible transport, cytosol		Transport, extracellular
R_ADEtl_b	adenine facilated transport from lysosome		Transport, lysosomal
R_ADEtl_f	adenine facilated transport from lysosome		Transport, lysosomal
R_ADK3_b	adentylate kinase (GTP)		Nucleotide interconversion
R_ADK3_f	adentylate kinase (GTP)		Nucleotide interconversion
R_ADKd_b	adenylate kinase (d form)	2.7.4.3	Nucleotide interconversion
R_ADKd_f	adenylate kinase (d form)	2.7.4.3	Nucleotide interconversion
R_ADNtl_b	adenosine facilated transport from lysosome		Transport, lysosomal
R_ADNtl_f	adenosine facilated transport from lysosome		Transport, lysosomal
R_AKGt4_3_b	AKG transport via sodium symport		Transport, extracellular
R_AKGt4_3_f	AKG transport via sodium symport		Transport, extracellular
R_ALADGLNexR_b	L-alanine/glutamine reversible exchange		Transport, extracellular
R_ALADGLNexR_f	L-alanine/glutamine reversible exchange		Transport, extracellular
R_ALADGLYexR_b	D-alanine/glycine reversible exchange		Transport, extracellular
R_ALADGLYexR_f	D-alanine/glycine reversible exchange		Transport, extracellular
R_ALAGLNexR_b	L-alanine/glutamine reversible exchange		Transport, extracellular
R_ALAGLNexR_f	L-alanine/glutamine reversible exchange		Transport, extracellular
R_ALAGLYexR_b	L-alanine/glycine reversible exchange		Transport, extracellular
R_ALAGLYexR_f	L-alanine/glycine reversible exchange		Transport, extracellular
R_ALATA_L_b	L-alanine transaminase	2.6.1.2	Glutamate metabolism
R_ALATA_L_f	L-alanine transaminase	2.6.1.2	Glutamate metabolism
R_APAT2rm_b	3-Aminopropanoate	2.6.19.4	beta-Alanine metabolism
R_ASCBt4_b	L-ascorbate transport via proton symport		Transport, extracellular
R_ASCBt4_f	L-ascorbate transport via proton symport		Transport, extracellular
R_BDHm_b	(R)-3-Hydroxybutanoate	1.1.1.30	Butanoate metabolism
R_BDHm_f	(R)-3-Hydroxybutanoate	1.1.1.30	Butanoate metabolism
R_BILDGLCURt_b	bilirubin beta-diglucuronide transport via bicarbonate countertransport		Transport, extracellular
R_BILDGLCURt_f	bilirubin beta-diglucuronide transport via bicarbonate countertransport		Transport, extracellular
R_BILIRUBt2_b	bilirubin transport via bicarbonate countertransport		Transport, extracellular
R_BILIRUBt2_f	bilirubin transport via bicarbonate countertransport		Transport, extracellular
R_CAt7r_f	calcium / sodium antiporter (1		Transport, extracellular
R_CHAT_b	Choline O-acetyltransferase	2.3.1.6	Glycerophospholipid metabolism
R_CHAT_f	Choline O-acetyltransferase	2.3.1.6	Glycerophospholipid metabolism
R_CHATn_b	Choline O-acetyltransferase	2.3.1.6	Glycerophospholipid metabolism
R_CHATn_f	Choline O-acetyltransferase	2.3.1.6	Glycerophospholipid metabolism
R_CHOLATEt_b	cholate transport via bicarbonate countertransport		Transport, extracellular
R_CHOLATEt_f	cholate transport via bicarbonate countertransport		Transport, extracellular
R_CHOLt4_b	choline, sodium cotransport		Transport, extracellular
R_CHOLt4_f	choline, sodium cotransport		Transport, extracellular
R_CHSTEROLt1_b	cholesterol intracellular transport		Transport, mitochondrial
R_CHSTEROLt1_f	cholesterol intracellular transport		Transport, mitochondrial
R_CITt4_2_b	citrate transport via sodium symport		Transport, extracellular
R_CITt4_2_f	citrate transport via sodium symport		Transport, extracellular
R_CITtam_b	citrate transport, mitochondrial		Transport, mitochondrial
R_CITtam_f	citrate transport, mitochondrial		Transport, mitochondrial
R_CITtbm_b	citrate transport, mitochondrial		Transport, mitochondrial
R_CITtbm_f	citrate transport, mitochondrial		Transport, mitochondrial
R_CK_b	ATP Creatine kinase	2.7.3.2	Urea cycle
R_CK_f	ATP Creatine kinase	2.7.3.2	Urea cycle
R_COAtm_b	CoA transporter		Transport, mitochondrial
R_COAtm_f	CoA transporter		Transport, mitochondrial
R_CSNAT2m_b	carnitine O-aceyltransferase, mitochondrial	2.3.1.7	Fatty acid oxidation
R_CSNAT2m_f	carnitine O-aceyltransferase, mitochondrial	2.3.1.7	Fatty acid oxidation
R_CSNAT3x_b	carnitine O-aceyltransferase, peroxisomal	2.3.1.7	Fatty acid oxidation
R_CSNAT3x_f	carnitine O-aceyltransferase, peroxisomal	2.3.1.7	Fatty acid oxidation
R_CSNATer_b	carnitine O-acetyltransferase, endolasmic reticulum	2.3.1.7	Fatty acid oxidation
R_CSNATer_f	carnitine O-acetyltransferase, endolasmic reticulum	2.3.1.7	Fatty acid oxidation
R_CSNATm_b	carnitine O-aceyltransferase, mitochondrial	2.3.1.7	Fatty acid oxidation
R_CSNATm_f	carnitine O-aceyltransferase, mitochondrial	2.3.1.7	Fatty acid oxidation
R_CSNATp_b	carnitine O-acetyltransferase, reverse direction, peroxisomal	2.3.1.7	Fatty acid oxidation
R_CSNATp_f	carnitine O-acetyltransferase, reverse direction, peroxisomal	2.3.1.7	Fatty acid oxidation
R_CSNt_b	cytosine transport via facilated diffusion		Transport, extracellular
R_CSNt_f	cytosine transport via facilated diffusion		Transport, extracellular
R_CYSGLUexR_b	L-cysteine/L-glutamine reversible exchanger		Transport, extracellular
R_CYSGLUexR_f	L-cysteine/L-glutamine reversible exchanger		Transport, extracellular
R_CYSGLYexR_b	L-cysteine/glycine reversible exchanger		Transport, extracellular
R_CYSGLYexR_f	L-cysteine/glycine reversible exchanger		Transport, extracellular
R_CYTDtl_b	Cytidine facilated transport from lysosome		Transport, lysosomal
R_CYTDtl_f	Cytidine facilated transport from lysosome		Transport, lysosomal
R_CYTK3_f	cytidylate kinase (CMP)(GTP)		Nucleotide interconversion
R_CYTK4_b	cytidylate kinase (dCMP)(GTP)		Nucleotide interconversion
R_CYTK4_f	cytidylate kinase (dCMP)(GTP)		Nucleotide interconversion
R_DALAt2r_b	D-alanine transport via proton symport		Transport, extracellular
R_DCT_b	Dopachrome tautomerase	5.3.3.12	Tyrosine metabolism
R_DCT_f	Dopachrome tautomerase	5.3.3.12	Tyrosine metabolism
R_DEBRISOQUINEt_b	debrisoquine uniport		Transport, extracellular
R_DEBRISOQUINEt_f	debrisoquine uniport		Transport, extracellular
R_DHAAt1r_b	dehydroascorbate transport (uniport)		Transport, extracellular
R_DHAAt1r_f	dehydroascorbate transport (uniport)		Transport, extracellular
R_DOPAt4_2_r_b	Dopamine reversible transport in via sodium symport (1		Transport, extracellular
R_DOPAt4_2_r_f	Dopamine reversible transport in via sodium symport (1		Transport, extracellular
R_DOPAtu_b	Dopamine uniport		Transport, extracellular
R_DOPAtu_f	Dopamine uniport		Transport, extracellular
R_DURAD_b	dihydrouracil dehydrogenase (NADP)	1.3.1.2	Pyrimidine catabolism
R_DURAD_f	dihydrouracil dehydrogenase (NADP)	1.3.1.2	Pyrimidine catabolism
R_DURAD2_b	dihydrothymin dehydrogenase (NADP)	1.3.1.2	Pyrimidine catabolism
R_DURAD2_f	dihydrothymin dehydrogenase (NADP)	1.3.1.2	Pyrimidine catabolism
R_F1PGT_b	fucose-1-phosphate guanylyltransferase	2.7.7.30	Fructose and mannose metabolism
R_FA120ACPH_b	fatty-acyl-ACP hydrolase	3.1.2.14	Fatty acid oxidation
R_FA120ACPH_f	fatty-acyl-ACP hydrolase	3.1.2.14	Fatty acid oxidation
R_FA140ACPH_b	fatty-acyl-ACP hydrolase	3.1.2.14	Fatty acid oxidation
R_FA140ACPH_f	fatty-acyl-ACP hydrolase	3.1.2.14	Fatty acid oxidation
R_FA141ACPH_b	fatty-acyl-ACP hydrolase	3.1.2.14	Fatty acid oxidation
R_FA141ACPH_f	fatty-acyl-ACP hydrolase	3.1.2.14	Fatty acid oxidation
R_FA160ACPH_f	fatty-acyl-ACP hydrolase	3.1.2.14	Fatty acid oxidation
R_FA161ACPH_b	fatty-acyl-ACP hydrolase	3.1.2.14	Fatty acid oxidation
R_FA161ACPH_f	fatty-acyl-ACP hydrolase	3.1.2.14	Fatty acid oxidation
R_FA180ACPH_b	fatty-acyl-ACP hydrolase	3.1.2.14	Fatty acid oxidation
R_FA180ACPH_f	fatty-acyl-ACP hydrolase	3.1.2.14	Fatty acid oxidation
R_FA181ACPH_b	fatty-acyl-ACP hydrolase	3.1.2.14	Fatty acid oxidation
R_FA181ACPH_f	fatty-acyl-ACP hydrolase	3.1.2.14	Fatty acid oxidation
R_FA182ACPH_b	fatty-acyl-ACP hydrolase	3.1.2.14	Fatty acid oxidation
R_FA182ACPH_f	fatty-acyl-ACP hydrolase	3.1.2.14	Fatty acid oxidation
R_FACOAL206_b	fatty-acid--CoA ligase	6.2.1.3	Fatty acid oxidation
R_FACOAL206_f	fatty-acid--CoA ligase	6.2.1.3	Fatty acid oxidation
R_FBA5_b	D-Tagatose 1-phosphate D-glyceraldehyde-3-phosphate-lyase	4.1.2.13	Galactose metabolism
R_FBA5_f	D-Tagatose 1-phosphate D-glyceraldehyde-3-phosphate-lyase	4.1.2.13	Galactose metabolism
R_FRUt1r_b	D-fructose transport in via uniport		Transport, extracellular
R_FRUt1r_f	D-fructose transport in via uniport		Transport, extracellular
R_G3PD1_b	glycerol-3-phosphate dehydrogenase (NAD)	1.1.1.94	Glycerophospholipid metabolism
R_G3PD1_f	glycerol-3-phosphate dehydrogenase (NAD)	1.1.1.94	Glycerophospholipid metabolism
R_G6PDH1rer_b	glucose-6-phosphate dehydrogenase, endoplasmic reticulum	1.1.1.47	Pentose phosphate pathway
R_G6PDH1rer_f	glucose-6-phosphate dehydrogenase, endoplasmic reticulum	1.1.1.47	Pentose phosphate pathway
R_G6PDH2rer_b	glucose 6-phosphate dehydrogenase, endoplasmic reticulum	1.1.1.47	Pentose phosphate pathway
R_G6PDH2rer_f	glucose 6-phosphate dehydrogenase, endoplasmic reticulum	1.1.1.47	Pentose phosphate pathway
R_G6Pter_b	glucose 6-phosphate endoplasmic reticular transport via diffusion		Transport, endoplasmic reticular
R_G6Pter_f	glucose 6-phosphate endoplasmic reticular transport via diffusion		Transport, endoplasmic reticular
R_GACMTRc_b	guanidinoacetate N-methyltransferase (c)	2.1.1.2	Urea cycle
R_GACMTRc_f	guanidinoacetate N-methyltransferase (c)	2.1.1.2	Urea cycle
R_GALT_b	galactose-1-phosphate uridylyltransferase	2.7.7.12	Galactose metabolism
R_GALT_f	galactose-1-phosphate uridylyltransferase	2.7.7.12	Galactose metabolism
R_GALt2_2_b	D-galactose transport via proton symport		Transport, extracellular
R_GALt2_2_f	D-galactose transport via proton symport		Transport, extracellular
R_GAMt1r_b	glucosamine transport (uniport)		Transport, extracellular
R_GAMt1r_f	glucosamine transport (uniport)		Transport, extracellular
R_GCC2am_b	glycine-cleavage complex (lipoamide), mitochondrial	2.1.2.10	Glycine, serine, alanine and threonine metabolism
R_GCC2am_f	glycine-cleavage complex (lipoamide), mitochondrial	2.1.2.10	Glycine, serine, alanine and threonine metabolism
R_GCC2cm_f	glycine-cleavage complex (lipoamide), mitochondrial	2.1.2.10	Glycine, serine, alanine and threonine metabolism
R_GCCam_b	glycine-cleavage complex (lipoylprotein), mitochondrial	2.1.2.10	Glycine, serine, alanine and threonine metabolism
R_GCCam_f	glycine-cleavage complex (lipoylprotein), mitochondrial	2.1.2.10	Glycine, serine, alanine and threonine metabolism
R_GCCcm_b	glycine-cleavage complex (lipoylprotein), mitochondrial	2.1.2.10	Glycine, serine, alanine and threonine metabolism
R_GCCcm_f	glycine-cleavage complex (lipoylprotein), mitochondrial	2.1.2.10	Glycine, serine, alanine and threonine metabolism
R_GGT5r_b	Gamma-glutamyltransferase 5	2.3.2.2	Eicosanoid metabolism
R_GGT5r_f	Gamma-glutamyltransferase 5	2.3.2.2	Eicosanoid metabolism
R_GHMT2r_b	glycine hydroxymethyltransferase, reversible	2.1.2.1	Glycine, serine, alanine and threonine metabolism
R_GHMT2r_f	glycine hydroxymethyltransferase, reversible	2.1.2.1	Glycine, serine, alanine and threonine metabolism
R_GLCt2_2_b	D-glucose transport in via proton symport		Transport, extracellular
R_GLCt2_2_f	D-glucose transport in via proton symport		Transport, extracellular
R_GLCtg_b	glucose transport, Golgi apparatus		Transport, golgi apparatus
R_GLCtg_f	glucose transport, Golgi apparatus		Transport, golgi apparatus
R_GLCURtly_b	glucuronate transport into lysososme		Transport, lysosomal
R_GLCURtly_f	glucuronate transport into lysososme		Transport, lysosomal
R_GLYAMDTRc_b	glycine amidinotransferase (c)	2.1.4.1	Urea cycle
R_GLYAMDTRc_f	glycine amidinotransferase (c)	2.1.4.1	Urea cycle
R_GLYBt4_2_r_b	Betaine transport (sodium symport) (2		Transport, extracellular
R_GLYBt4_2_r_f	Betaine transport (sodium symport) (2		Transport, extracellular
R_GLYt7_211_r_b	glycine reversible transport via sodium and chloride symport (2		Transport, extracellular
R_GLYt7_211_r_f	glycine reversible transport via sodium and chloride symport (2		Transport, extracellular
R_GSNtl_b	guanosine facilated transport from lysosome		Transport, lysosomal
R_GSNtl_f	guanosine facilated transport from lysosome		Transport, lysosomal
R_GTHPe_b	glutathione peroxidase (e)	1.11.1.9	Glutathione metabolism
R_GTHPe_f	glutathione peroxidase (e)	1.11.1.9	Glutathione metabolism
R_GUAt_b	Guanine transport		Transport, extracellular
R_GUAt_f	Guanine transport		Transport, extracellular
R_H2CO3Dm_b	carboxylic acid dissociation	4.2.1.1	Miscellaneous
R_H2CO3Dm_f	carboxylic acid dissociation	4.2.1.1	Miscellaneous
R_H2Ot_b	H2O transport via diffusion		Transport, extracellular
R_H2Ot_f	H2O transport via diffusion		Transport, extracellular
R_H2Otm_b	H2O transport, mitochondrial		Transport, mitochondrial
R_H2Otm_f	H2O transport, mitochondrial		Transport, mitochondrial
R_HISTAtu_b	Histamine uniport		Transport, extracellular
R_HISTAtu_f	Histamine uniport		Transport, extracellular
R_HSD11B1r_b	11-beta-hydroxysteroid dehydrogenase type 1	1.1.1.146	Steroid metabolism
R_HSD11B1r_f	11-beta-hydroxysteroid dehydrogenase type 1	1.1.1.146	Steroid metabolism
R_HSD11B2r_b	11-beta-hydroxysteroid dehydrogenase type 2		Steroid metabolism
R_HSD11B2r_f	11-beta-hydroxysteroid dehydrogenase type 2		Steroid metabolism
R_HSD17B1_b	testicular 17-beta-hydroxysteroid dehydrogenase	1.1.1.62	Steroid metabolism
R_HSD17B1_f	testicular 17-beta-hydroxysteroid dehydrogenase	1.1.1.62	Steroid metabolism
R_HSD3A1r_b	3 alpha-hydroxysteroid dehydrogenase (type 3)	1.1.1.225	Steroid metabolism
R_HSD3A1r_f	3 alpha-hydroxysteroid dehydrogenase (type 3)	1.1.1.225	Steroid metabolism
R_HSD3A2r_b	3 alpha-hydroxysteroid dehydrogenase (type 3)	1.1.1.225	Steroid metabolism
R_HSD3A2r_f	3 alpha-hydroxysteroid dehydrogenase (type 3)	1.1.1.225	Steroid metabolism
R_HXANtl_b	hypoxanthine facilated transport from lysosome		Transport, lysosomal
R_HXANtl_f	hypoxanthine facilated transport from lysosome		Transport, lysosomal
R_HYXNt_b	Hypoxanthine transport		Transport, extracellular
R_HYXNt_f	Hypoxanthine transport		Transport, extracellular
R_IDOURtly_b	iduronate transport into lysososme		Transport, lysosomal
R_IDOURtly_f	iduronate transport into lysososme		Transport, lysosomal
R_ILEtec_b	L-isoleucine transport via diffusion (extracellular to cytosol)		Transport, extracellular
R_ILEtec_f	L-isoleucine transport via diffusion (extracellular to cytosol)		Transport, extracellular
R_INStl_b	inosine facilated transport from lysosome		Transport, lysosomal
R_INStl_f	inosine facilated transport from lysosome		Transport, lysosomal
R_Kt3g_b	potassium transport via proton antiport		Transport, golgi apparatus
R_Kt3g_f	potassium transport via proton antiport		Transport, golgi apparatus
R_LEUtec_b	L-leucine transport via diffusion (extracellular to cytosol)		Transport, extracellular
R_LEUtec_f	L-leucine transport via diffusion (extracellular to cytosol)		Transport, extracellular
R_MALTt1r_b	maltose transport (uniport)		Transport, extracellular
R_MALTt1r_f	maltose transport (uniport)		Transport, extracellular
R_MAN6PI_f	mannose-6-phosphate isomerase	5.3.1.8	Fructose and mannose metabolism
R_MANt1r_f	mannose transport (uniport)		Transport, extracellular
R_METtec_b	L-methionine transport via diffusion (extracellular to cytosol)		Transport, extracellular
R_METtec_f	L-methionine transport via diffusion (extracellular to cytosol)		Transport, extracellular
R_MTHFD2_b	methylenetetrahydrofolate dehydrogenase (NAD)	1.5.1.5	Folate metabolism
R_MTHFD2_f	methylenetetrahydrofolate dehydrogenase (NAD)	1.5.1.5	Folate metabolism
R_NAHCO3_HCLt_b	bicarbonate transport (HCl/NaHCO3 exchange)		Transport, extracellular
R_NAHCO3_HCLt_f	bicarbonate transport (HCl/NaHCO3 exchange)		Transport, extracellular
R_NAIt_b	Na+ / iodide cotransport		Transport, extracellular
R_NAIt_f	Na+ / iodide cotransport		Transport, extracellular
R_NAt3_1_b	sodium proton antiporter (H		Transport, extracellular
R_NAt3_1_f	sodium proton antiporter (H		Transport, extracellular
R_NAt3_1g_b	sodium proton antiporter (H		Transport, golgi apparatus
R_NAt3_1g_f	sodium proton antiporter (H		Transport, golgi apparatus
R_NAt5_b	sodium/ammonium proton antiporter		Transport, extracellular
R_NAt5_f	sodium/ammonium proton antiporter		Transport, extracellular
R_NCKt_b	Na+/Ca2+-K+ exchange		Transport, extracellular
R_NCNt_b	Na+/Ca2+-NH4+ exchange		Transport, extracellular
R_NH4t3r_b	ammonia transport via proton antiport		Transport, extracellular
R_NH4t3r_f	ammonia transport via proton antiport		Transport, extracellular
R_NRPPHRt4_2_r_b	Norepinephrine reversible transport in via sodium symport (1		Transport, extracellular
R_NRPPHRt4_2_r_f	Norepinephrine reversible transport in via sodium symport (1		Transport, extracellular
R_NRPPHRtu_b	Norepinephrine uniport		Transport, extracellular
R_NRPPHRtu_f	Norepinephrine uniport		Transport, extracellular
R_PCt_b	phosphatidylcholine transporter		Transport, extracellular
R_PCt_f	phosphatidylcholine transporter		Transport, extracellular
R_PGDI_b	Prostaglandin-H2 D-isomerase [Precursor]	5.3.99.2	Eicosanoid metabolism
R_PGDI_f	Prostaglandin-H2 D-isomerase [Precursor]	5.3.99.2	Eicosanoid metabolism
R_PGDIr_b	Prostaglandin-H2 D-isomerase [Precursor]	5.3.99.2	Eicosanoid metabolism
R_PGDIr_f	Prostaglandin-H2 D-isomerase [Precursor]	5.3.99.2	Eicosanoid metabolism
R_PGISr_b	Prostaglandin I2 synthase	5.3.99.4	Eicosanoid metabolism
R_PGISr_f	Prostaglandin I2 synthase	5.3.99.4	Eicosanoid metabolism
R_PIt7_b	phosphate transport in/out via three Na+ symporter		Transport, extracellular
R_PIt7_f	phosphate transport in/out via three Na+ symporter		Transport, extracellular
R_PROSTGD2t_b	prostaglandin transport via bicarbonate countertransport		Transport, extracellular
R_PROSTGD2t_f	prostaglandin transport via bicarbonate countertransport		Transport, extracellular
R_PROSTGE1t_b	prostaglandin transport via bicarbonate countertransport		Transport, extracellular
R_PROSTGE1t_f	prostaglandin transport via bicarbonate countertransport		Transport, extracellular
R_PROSTGE2t2_b	prostaglandin uniport		Transport, extracellular
R_PROSTGE2t2_f	prostaglandin uniport		Transport, extracellular
R_PROSTGF2t_b	prostaglandin uniport		Transport, extracellular
R_PROSTGF2t_f	prostaglandin uniport		Transport, extracellular
R_PSSA2_hs_b	Phosphatidylserine synthase homo sapiens	2.7.8.8	Glycerophospholipid metabolism
R_RDH1_b	retinol dehydrogenase (all-trans)	1.1.1.105	Vitamin A metabolism
R_RDH1_f	retinol dehydrogenase (all-trans)	1.1.1.105	Vitamin A metabolism
R_RDH2_b	retinol dehydrogenase (9-cis,NADH)	1.1.1.105	Vitamin A metabolism
R_RDH2_f	retinol dehydrogenase (9-cis,NADH)	1.1.1.105	Vitamin A metabolism
R_RDH3_b	retinol dehydrogenase (11-cis,NADH)	1.1.1.105	Vitamin A metabolism
R_RDH3_f	retinol dehydrogenase (11-cis,NADH)	1.1.1.105	Vitamin A metabolism
R_RDH4_b	retinol dehydrogenase (13-cis,NADH)	1.1.1.105	Vitamin A metabolism
R_RDH4_f	retinol dehydrogenase (13-cis,NADH)	1.1.1.105	Vitamin A metabolism
R_S4TASE1ly_b	N-acetylgalactosamine-4-sulfatase, lysosomal	3.1.6.12	Chondroitin sulfate degradation
R_S4TASE1ly_f	N-acetylgalactosamine-4-sulfatase, lysosomal	3.1.6.12	Chondroitin sulfate degradation
R_S4TASE2ly_b	N-acetylgalactosamine-4-sulfatase, lysosomal	3.1.6.12	Chondroitin sulfate degradation
R_S4TASE2ly_f	N-acetylgalactosamine-4-sulfatase, lysosomal	3.1.6.12	Chondroitin sulfate degradation
R_S4TASE3ly_b	N-acetylgalactosamine-4-sulfatase, lysosomal	3.1.6.12	Chondroitin sulfate degradation
R_S4TASE3ly_f	N-acetylgalactosamine-4-sulfatase, lysosomal	3.1.6.12	Chondroitin sulfate degradation
R_S4TASE4ly_b	N-acetylgalactosamine-4-sulfatase, lysosomal	3.1.6.12	Chondroitin sulfate degradation
R_S4TASE4ly_f	N-acetylgalactosamine-4-sulfatase, lysosomal	3.1.6.12	Chondroitin sulfate degradation
R_S4TASE5ly_b	N-acetylgalactosamine-4-sulfatase, lysosomal	3.1.6.12	Chondroitin sulfate degradation
R_S4TASE5ly_f	N-acetylgalactosamine-4-sulfatase, lysosomal	3.1.6.12	Chondroitin sulfate degradation
R_S6TASE10ly_b	galactose-6-sulfate sulfatase, lysosomal	3.1.6.4	Keratan sulfate degradation
R_S6TASE22ly_b	galactose-6-sulfate sulfatase, lysosomal	3.1.6.4	Keratan sulfate degradation
R_S6TASE25ly_b	galactose-6-sulfate sulfatase, lysosomal	3.1.6.4	Keratan sulfate degradation
R_S6TASE25ly_f	galactose-6-sulfate sulfatase, lysosomal	3.1.6.4	Keratan sulfate degradation
R_S6TASE4ly_b	N-acetylgalactosamine-6-sulfatase, lysosomal	3.1.6.4	Chondroitin sulfate degradation
R_S6TASE4ly_f	N-acetylgalactosamine-6-sulfatase, lysosomal	3.1.6.4	Chondroitin sulfate degradation
R_S6TASE5ly_b	N-acetylgalactosamine-6-sulfatase, lysosomal	3.1.6.4	Chondroitin sulfate degradation
R_S6TASE5ly_f	N-acetylgalactosamine-6-sulfatase, lysosomal	3.1.6.4	Chondroitin sulfate degradation
R_S6TASE6ly_b	N-acetylgalactosamine-6-sulfatase, lysosomal	3.1.6.4	Chondroitin sulfate degradation
R_S6TASE6ly_f	N-acetylgalactosamine-6-sulfatase, lysosomal	3.1.6.4	Chondroitin sulfate degradation
R_S6TASE7ly_b	N-acetylgalactosamine-6-sulfatase, lysosomal	3.1.6.4	Chondroitin sulfate degradation
R_S6TASE7ly_f	N-acetylgalactosamine-6-sulfatase, lysosomal	3.1.6.4	Chondroitin sulfate degradation
R_S6TASE8ly_b	N-acetylgalactosamine-6-sulfatase, lysosomal	3.1.6.4	Chondroitin sulfate degradation
R_S6TASE8ly_f	N-acetylgalactosamine-6-sulfatase, lysosomal	3.1.6.4	Chondroitin sulfate degradation
R_S6TASE9ly_b	N-acetylgalactosamine-6-sulfatase, lysosomal	3.1.6.4	Chondroitin sulfate degradation
R_S6TASE9ly_f	N-acetylgalactosamine-6-sulfatase, lysosomal	3.1.6.4	Chondroitin sulfate degradation
R_SELt4_3_b	selenate transport via sodium symport		Transport, extracellular
R_SELt4_3_f	selenate transport via sodium symport		Transport, extracellular
R_SERDGLNexR_b	D-Serine/Glutamine reversible exchange		Transport, extracellular
R_SERDGLNexR_f	D-Serine/Glutamine reversible exchange		Transport, extracellular
R_SERDGLYexR_b	D-Serine/Glycine reversible exchange		Transport, extracellular
R_SERDGLYexR_f	D-Serine/Glycine reversible exchange		Transport, extracellular
R_SERGLNexR_b	L-Serine/Glutamine reversible exchange		Transport, extracellular
R_SERGLNexR_f	L-Serine/Glutamine reversible exchange		Transport, extracellular
R_SERGLYexR_b	L-Serine/Glycine reversible exchange		Transport, extracellular
R_SO4t4_2_b	sulfate transport via sodium symport		Transport, extracellular
R_SO4t4_2_f	sulfate transport via sodium symport		Transport, extracellular
R_SRTNt6_2_r_b	Seratonin reversible transport in via sodium symport/potassium antiport (1		Transport, extracellular
R_SRTNt6_2_r_f	Seratonin reversible transport in via sodium symport/potassium antiport (1		Transport, extracellular
R_SRTNtu_b	Serotonin uniport		Transport, extracellular
R_SRTNtu_f	Serotonin uniport		Transport, extracellular
R_SUCCt4_2_b	succinate transport via sodium symport		Transport, extracellular
R_SUCCt4_2_f	succinate transport via sodium symport		Transport, extracellular
R_TAURt4_2_r_b	taurine transport (sodium symport) (2		Transport, extracellular
R_TAURt4_2_r_f	taurine transport (sodium symport) (2		Transport, extracellular
R_TAURtcx_b	taurine transport (sodium symport) (cytosol to peroxisome)		Taurine and hypotaurine metabolism
R_TAURtcx_f	taurine transport (sodium symport) (cytosol to peroxisome)		Taurine and hypotaurine metabolism
R_THD1m_b	NAD(P) transhydrogenase	1.6.1.2	NAD metabolism
R_THD1m_f	NAD(P) transhydrogenase	1.6.1.2	NAD metabolism
R_THRGLNexR_b	L-threonine/glycine reversible exchange		Transport, extracellular
R_THRGLNexR_f	L-threonine/glycine reversible exchange		Transport, extracellular
R_THYMDtl_b	thymidine facilated transport from lysosome		Transport, lysosomal
R_THYMDtl_f	thymidine facilated transport from lysosome		Transport, lysosomal
R_THYMt_b	thymine reversible transport via facilated diffusion		Transport, extracellular
R_THYMt_f	thymine reversible transport via facilated diffusion		Transport, extracellular
R_THYOXt2_b	T4 transport via facilitated diffusion		Transport, extracellular
R_THYOXt2_f	T4 transport via facilitated diffusion		Transport, extracellular
R_TMDPP_b	thymidine phosphorylase	2.4.2.4	Pyrimidine catabolism
R_TMDPP_f	thymidine phosphorylase	2.4.2.4	Pyrimidine catabolism
R_TRIODTHYt2_b	T3 transport via facilitated diffusion		Transport, extracellular
R_TRIODTHYt2_f	T3 transport via facilitated diffusion		Transport, extracellular
R_TRPt_b	L-tryptophan transport		Transport, extracellular
R_TRPt_f	L-tryptophan transport		Transport, extracellular
R_TSULt4_3_b	thiosulfate transport via sodium symport		Transport, extracellular
R_TSULt4_3_f	thiosulfate transport via sodium symport		Transport, extracellular
R_TYRt_b	L-tyrosine transport		Transport, extracellular
R_TYRt_f	L-tyrosine transport		Transport, extracellular
R_UGLT_b	UDPglucose--hexose-1-phosphate uridylyltransferase	2.7.7.12	Galactose metabolism
R_UGLT_f	UDPglucose--hexose-1-phosphate uridylyltransferase	2.7.7.12	Galactose metabolism
R_UGT1A10r_b	UDP-glucuronosyltransferase 1-10 precursor, microsomal	2.4.1.17	Steroid metabolism
R_UGT1A10r_f	UDP-glucuronosyltransferase 1-10 precursor, microsomal	2.4.1.17	Steroid metabolism
R_URAt_b	uracil transport via facilated diffusion		Transport, extracellular
R_URAt_f	uracil transport via facilated diffusion		Transport, extracellular
R_UREAt_b	Urea transport via facilitate diffusion		Transport, extracellular
R_UREAt_f	Urea transport via facilitate diffusion		Transport, extracellular
R_UREAt5_b	urea, water cotransport		Transport, extracellular
R_UREAt5_f	urea, water cotransport		Transport, extracellular
R_UREAtm_b	Urea transport via diffusion		Urea cycle
R_UREAtm_f	Urea transport via diffusion		Urea cycle
R_Uritl_b	uridine facilated transport from lysosome		Transport, lysosomal
R_Uritl_f	uridine facilated transport from lysosome		Transport, lysosomal
R_VALtec_b	L-valine transport via diffusion (extracellular to cytosol)		Transport, extracellular
R_VALtec_f	L-valine transport via diffusion (extracellular to cytosol)		Transport, extracellular
R_XYLt_b	D-xylose reversible transport		Transport, extracellular
R_XYLt_f	D-xylose reversible transport		Transport, extracellular
R_r0021_b	glutathione	1.8.1.7	Glutathione metabolism
R_r0021_f	glutathione	1.8.1.7	Glutathione metabolism
R_r0027_b	NADPH	1.8.1.9	Methionine and cysteine metabolism
R_r0027_f	NADPH	1.8.1.9	Methionine and cysteine metabolism
R_r0081_b	L-Alanine	2.6.1.2	Citric acid cycle
R_r0081_f	L-Alanine	2.6.1.2	Citric acid cycle
R_r0082_b	Oxalosuccinate	1.1.1.42	Unassigned
R_r0082_f	Oxalosuccinate	1.1.1.42	Unassigned
R_r0145_b	L-Arginine,NADPH	1.14.13.39	Arginine and Proline Metabolism
R_r0145_f	L-Arginine,NADPH	1.14.13.39	Arginine and Proline Metabolism
R_r0149_b	CTP diphosphohydrolase Pyrimidine metabolism EC	3.6.1.5	Pyrimidine catabolism
R_r0149_f	CTP diphosphohydrolase Pyrimidine metabolism EC	3.6.1.5	Pyrimidine catabolism
R_r0196_f	Succinyl-CoA	2.3.1.37	Unassigned
R_r0220_b	Propinol adenylate	6.2.1.17	Unassigned
R_r0220_f	Propinol adenylate	6.2.1.17	Unassigned
R_r0236_b	5,6-Dihydrouracil	1.3.1.1	Pyrimidine catabolism
R_r0236_f	5,6-Dihydrouracil	1.3.1.1	Pyrimidine catabolism
R_r0239_b	N-Formylanthranilate amidohydrolase Tryptophan metabolism EC	3.5.1.9	Tryptophan metabolism
R_r0239_f	N-Formylanthranilate amidohydrolase Tryptophan metabolism EC	3.5.1.9	Tryptophan metabolism
R_r0242_b	Glycerone phosphate phosphohydrolase (alkaline optimum) EC	3.1.3.1	Unassigned
R_r0242_f	Glycerone phosphate phosphohydrolase (alkaline optimum) EC	3.1.3.1	Unassigned
R_r0249_b	D-Ribose-5-phosphate ketol-isomerase Pentose phosphate pathway EC	5.3.1.6	Pentose phosphate pathway
R_r0249_f	D-Ribose-5-phosphate ketol-isomerase Pentose phosphate pathway EC	5.3.1.6	Pentose phosphate pathway
R_r0309_b	trans-Hexadec-2-enoyl-CoA reductase Fatty acid elongation in mitochondria EC	1.3.1.38	Fatty acid oxidation
R_r0318_b	Propanoate		Unassigned
R_r0318_f	Propanoate		Unassigned
R_r0400_b	N-acetylneuraminate,ferrocytochrome-b5	1.14.18.2	Unassigned
R_r0400_f	N-acetylneuraminate,ferrocytochrome-b5	1.14.18.2	Unassigned
R_r0403_b	L-Tryptophan,tetrahydrobiopterin	1.14.16.4	Tetrahydrobiopterin metabolism
R_r0403_f	L-Tryptophan,tetrahydrobiopterin	1.14.16.4	Tetrahydrobiopterin metabolism
R_r0407_b	Sedoheptulose 1,7-bisphosphate D-glyceraldehyde-3-phosphate-lyase Carbon fixation EC	4.1.2.13	Unassigned
R_r0424_b	Isocitrate	1.1.1.42	Unassigned
R_r0424_f	Isocitrate	1.1.1.42	Unassigned
R_r0425_b	EC	1.1.1.42	Unassigned
R_r0425_f	EC	1.1.1.42	Unassigned
R_r0504_b	Xanthine	1.17.3.2	Purine catabolism
R_r0504_f	Xanthine	1.17.3.2	Purine catabolism
R_r0541_b	Glutaryl-CoA	1.3.99.7	Tryptophan metabolism
R_r0541_f	Glutaryl-CoA	1.3.99.7	Tryptophan metabolism
R_r0545_b	Phenylacetaldehyde	1.2.1.5	Phenylalanine metabolism
R_r0545_f	Phenylacetaldehyde	1.2.1.5	Phenylalanine metabolism
R_r0546_b	Phenylacetaldehyde	1.2.1.5	Unassigned
R_r0546_f	Phenylacetaldehyde	1.2.1.5	Unassigned
R_r0547_b	Aldehyde	1.2.1.5	Phenylalanine metabolism
R_r0547_f	Aldehyde	1.2.1.5	Phenylalanine metabolism
R_r0570_b	2-Deoxy-D-ribose 1-phosphate 1,5-phosphomutase Pentose phosphate pathway EC	5.4.2.7	Pentose phosphate pathway
R_r0571_b	(S)-Methylmalonyl-CoA hydrolase Propanoate metabolism EC	3.1.2.17	Valine, leucine, and isoleucine metabolism
R_r0571_f	(S)-Methylmalonyl-CoA hydrolase Propanoate metabolism EC	3.1.2.17	Valine, leucine, and isoleucine metabolism
R_r0629_b	Choloyl-CoA	2.3.1.65	Bile acid synthesis
R_r0629_f	Choloyl-CoA	2.3.1.65	Bile acid synthesis
R_r0634_b	Octanoyl-CoA	2.3.1.16	Fatty acid oxidation
R_r0634_f	Octanoyl-CoA	2.3.1.16	Fatty acid oxidation
R_r0650_b	Chenodeoxycholate	6.2.1.7	Bile acid synthesis
R_r0650_f	Chenodeoxycholate	6.2.1.7	Bile acid synthesis
R_r0668_b	CTP	2.7.7.43	Unassigned
R_r0668_f	CTP	2.7.7.43	Unassigned
R_r0672_b	Cholest-5-ene-3beta,7alpha-diol	1.1.1.181	Bile acid synthesis
R_r0672_f	Cholest-5-ene-3beta,7alpha-diol	1.1.1.181	Bile acid synthesis
R_r0756_b	3-Methoxy-4-hydroxyphenylglycolaldehyde	1.2.1.5	Unassigned
R_r0756_f	3-Methoxy-4-hydroxyphenylglycolaldehyde	1.2.1.5	Unassigned
R_r0760_b	butyryl-[acyl-carrier protein]	2.3.1.85	Fatty acid synthesis
R_r0760_f	butyryl-[acyl-carrier protein]	2.3.1.85	Fatty acid synthesis
R_r0788_b	S-Adenosyl-L-methionine	2.1.1.103	Sphingolipid metabolism
R_r0788_f	S-Adenosyl-L-methionine	2.1.1.103	Sphingolipid metabolism
R_r0789_b	S-Adenosyl-L-methionine	2.1.1.103	Sphingolipid metabolism
R_r0789_f	S-Adenosyl-L-methionine	2.1.1.103	Sphingolipid metabolism
R_r0886_b	Postulated transport reaction		Transport, endoplasmic reticular
R_r0886_f	Postulated transport reaction		Transport, endoplasmic reticular
R_r1612_b	Amino Acid-Polyamine-Organocation (APC) TCDB		Transport, extracellular
R_r1612_f	Amino Acid-Polyamine-Organocation (APC) TCDB		Transport, extracellular
R_r1613_b	Amino Acid-Polyamine-Organocation (APC) TCDB		Transport, extracellular
R_r1613_f	Amino Acid-Polyamine-Organocation (APC) TCDB		Transport, extracellular
R_r1615_b	Amino Acid-Polyamine-Organocation (APC) TCDB		Transport, extracellular
R_r1615_f	Amino Acid-Polyamine-Organocation (APC) TCDB		Transport, extracellular
R_r1617_b	Amino Acid-Polyamine-Organocation (APC) TCDB		Transport, extracellular
R_r1617_f	Amino Acid-Polyamine-Organocation (APC) TCDB		Transport, extracellular
R_r1618_b	Amino Acid-Polyamine-Organocation (APC) TCDB		Transport, extracellular
R_r1619_b	Amino Acid-Polyamine-Organocation (APC) TCDB		Transport, extracellular
R_r1619_f	Amino Acid-Polyamine-Organocation (APC) TCDB		Transport, extracellular
R_r1620_b	Amino Acid-Polyamine-Organocation (APC) TCDB		Transport, extracellular
R_r1620_f	Amino Acid-Polyamine-Organocation (APC) TCDB		Transport, extracellular
R_r1621_b	Amino Acid-Polyamine-Organocation (APC) TCDB		Transport, extracellular
R_r1621_f	Amino Acid-Polyamine-Organocation (APC) TCDB		Transport, extracellular
R_r1622_b	Amino Acid-Polyamine-Organocation (APC) TCDB		Transport, extracellular
R_r1622_f	Amino Acid-Polyamine-Organocation (APC) TCDB		Transport, extracellular
R_r1623_b	Amino Acid-Polyamine-Organocation (APC) TCDB		Transport, extracellular
R_r1623_f	Amino Acid-Polyamine-Organocation (APC) TCDB		Transport, extracellular
R_r1624_b	Amino Acid-Polyamine-Organocation (APC) TCDB		Transport, extracellular
R_r1624_f	Amino Acid-Polyamine-Organocation (APC) TCDB		Transport, extracellular
R_r1625_b	Amino Acid-Polyamine-Organocation (APC) TCDB		Transport, extracellular
R_r1625_f	Amino Acid-Polyamine-Organocation (APC) TCDB		Transport, extracellular
R_r1626_b	Amino Acid-Polyamine-Organocation (APC) TCDB		Transport, extracellular
R_r1626_f	Amino Acid-Polyamine-Organocation (APC) TCDB		Transport, extracellular
R_r1632_b	Amino Acid-Polyamine-Organocation (APC) TCDB		Transport, extracellular
R_r1632_f	Amino Acid-Polyamine-Organocation (APC) TCDB		Transport, extracellular
R_r2080_b	Major Facilitator(MFS) TCDB		Transport, extracellular
R_r2080_f	Major Facilitator(MFS) TCDB		Transport, extracellular
R_r2081_b	Major Facilitator(MFS) TCDB		Transport, extracellular
R_r2081_f	Major Facilitator(MFS) TCDB		Transport, extracellular
R_r2082_b	Major Facilitator(MFS) TCDB		Transport, extracellular
R_r2082_f	Major Facilitator(MFS) TCDB		Transport, extracellular
R_r2083_b	Major Facilitator(MFS) TCDB		Transport, extracellular
R_r2083_f	Major Facilitator(MFS) TCDB		Transport, extracellular
R_r2084_b	Major Facilitator(MFS) TCDB		Transport, extracellular
R_r2084_f	Major Facilitator(MFS) TCDB		Transport, extracellular
R_r2085_b	Major Facilitator(MFS) TCDB		Transport, extracellular
R_r2085_f	Major Facilitator(MFS) TCDB		Transport, extracellular
R_r2086_b	Major Facilitator(MFS) TCDB		Transport, extracellular
R_r2086_f	Major Facilitator(MFS) TCDB		Transport, extracellular
R_r2087_b	Major Facilitator(MFS) TCDB		Transport, extracellular
R_r2087_f	Major Facilitator(MFS) TCDB		Transport, extracellular
R_r2088_b	Major Facilitator(MFS) TCDB		Transport, extracellular
R_r2088_f	Major Facilitator(MFS) TCDB		Transport, extracellular
R_r2089_b	Major Facilitator(MFS) TCDB		Transport, extracellular
R_r2089_f	Major Facilitator(MFS) TCDB		Transport, extracellular
R_r2090_b	Major Facilitator(MFS) TCDB		Transport, extracellular
R_r2090_f	Major Facilitator(MFS) TCDB		Transport, extracellular
R_r2091_b	Major Facilitator(MFS) TCDB		Transport, extracellular
R_r2091_f	Major Facilitator(MFS) TCDB		Transport, extracellular
R_r2092_b	Major Facilitator(MFS) TCDB		Transport, extracellular
R_r2092_f	Major Facilitator(MFS) TCDB		Transport, extracellular
R_r2093_b	Major Facilitator(MFS) TCDB		Transport, extracellular
R_r2093_f	Major Facilitator(MFS) TCDB		Transport, extracellular
R_r2094_b	Major Facilitator(MFS) TCDB		Transport, extracellular
R_r2094_f	Major Facilitator(MFS) TCDB		Transport, extracellular
R_r2095_b	Major Facilitator(MFS) TCDB		Transport, extracellular
R_r2095_f	Major Facilitator(MFS) TCDB		Transport, extracellular
R_r2096_b	Major Facilitator(MFS) TCDB		Transport, extracellular
R_r2096_f	Major Facilitator(MFS) TCDB		Transport, extracellular
R_r2097_b	Major Facilitator(MFS) TCDB		Transport, extracellular
R_r2097_f	Major Facilitator(MFS) TCDB		Transport, extracellular
R_r2098_b	Major Facilitator(MFS) TCDB		Transport, extracellular
R_r2098_f	Major Facilitator(MFS) TCDB		Transport, extracellular
R_r2100_b	Major Facilitator(MFS) TCDB		Transport, extracellular
R_r2100_f	Major Facilitator(MFS) TCDB		Transport, extracellular
R_r2101_b	Major Facilitator(MFS) TCDB		Transport, extracellular
R_r2101_f	Major Facilitator(MFS) TCDB		Transport, extracellular
R_r2102_b	Major Facilitator(MFS) TCDB		Transport, extracellular
R_r2102_f	Major Facilitator(MFS) TCDB		Transport, extracellular
R_r2103_b	Major Facilitator(MFS) TCDB		Transport, extracellular
R_r2103_f	Major Facilitator(MFS) TCDB		Transport, extracellular
R_r2104_b	Major Facilitator(MFS) TCDB		Transport, extracellular
R_r2104_f	Major Facilitator(MFS) TCDB		Transport, extracellular
R_r2105_b	Major Facilitator(MFS) TCDB		Transport, extracellular
R_r2105_f	Major Facilitator(MFS) TCDB		Transport, extracellular
R_r2106_b	Major Facilitator(MFS) TCDB		Transport, extracellular
R_r2106_f	Major Facilitator(MFS) TCDB		Transport, extracellular
R_r2107_b	Major Facilitator(MFS) TCDB		Transport, extracellular
R_r2107_f	Major Facilitator(MFS) TCDB		Transport, extracellular
R_r2108_b	Major Facilitator(MFS) TCDB		Transport, extracellular
R_r2108_f	Major Facilitator(MFS) TCDB		Transport, extracellular
R_r2109_b	Major Facilitator(MFS) TCDB		Transport, extracellular
R_r2109_f	Major Facilitator(MFS) TCDB		Transport, extracellular
R_r2110_b	Major Facilitator(MFS) TCDB		Transport, extracellular
R_r2110_f	Major Facilitator(MFS) TCDB		Transport, extracellular
R_r2111_b	Major Facilitator(MFS) TCDB		Transport, extracellular
R_r2111_f	Major Facilitator(MFS) TCDB		Transport, extracellular
R_r2112_b	Major Facilitator(MFS) TCDB		Transport, extracellular
R_r2112_f	Major Facilitator(MFS) TCDB		Transport, extracellular
R_r2113_b	Major Facilitator(MFS) TCDB		Transport, extracellular
R_r2113_f	Major Facilitator(MFS) TCDB		Transport, extracellular
R_r2114_b	Major Facilitator(MFS) TCDB		Transport, extracellular
R_r2114_f	Major Facilitator(MFS) TCDB		Transport, extracellular
R_r2116_b	Major Facilitator(MFS) TCDB		Transport, extracellular
R_r2116_f	Major Facilitator(MFS) TCDB		Transport, extracellular
R_r2117_b	Major Facilitator(MFS) TCDB		Transport, extracellular
R_r2117_f	Major Facilitator(MFS) TCDB		Transport, extracellular
R_r2118_b	Major Facilitator(MFS) TCDB		Transport, extracellular
R_r2118_f	Major Facilitator(MFS) TCDB		Transport, extracellular
R_r2119_b	Major Facilitator(MFS) TCDB		Transport, extracellular
R_r2119_f	Major Facilitator(MFS) TCDB		Transport, extracellular
R_r2120_b	Major Facilitator(MFS) TCDB		Transport, extracellular
R_r2120_f	Major Facilitator(MFS) TCDB		Transport, extracellular
R_r2121_b	Major Facilitator(MFS) TCDB		Transport, extracellular
R_r2121_f	Major Facilitator(MFS) TCDB		Transport, extracellular
R_r2122_b	Major Facilitator(MFS) TCDB		Transport, extracellular
R_r2122_f	Major Facilitator(MFS) TCDB		Transport, extracellular
R_r2123_b	Major Facilitator(MFS) TCDB		Transport, extracellular
R_r2123_f	Major Facilitator(MFS) TCDB		Transport, extracellular
R_r2124_b	Major Facilitator(MFS) TCDB		Transport, extracellular
R_r2124_f	Major Facilitator(MFS) TCDB		Transport, extracellular
R_r2125_b	Major Facilitator(MFS) TCDB		Transport, extracellular
R_r2125_f	Major Facilitator(MFS) TCDB		Transport, extracellular
R_r2126_b	Major Facilitator(MFS) TCDB		Transport, extracellular
R_r2126_f	Major Facilitator(MFS) TCDB		Transport, extracellular
R_r2127_b	Major Facilitator(MFS) TCDB		Transport, extracellular
R_r2127_f	Major Facilitator(MFS) TCDB		Transport, extracellular
R_r2128_b	Major Facilitator(MFS) TCDB		Transport, extracellular
R_r2128_f	Major Facilitator(MFS) TCDB		Transport, extracellular
R_r2129_b	Major Facilitator(MFS) TCDB		Transport, extracellular
R_r2130_b	Major Facilitator(MFS) TCDB		Transport, extracellular
R_r2130_f	Major Facilitator(MFS) TCDB		Transport, extracellular
R_r2131_b	Major Facilitator(MFS) TCDB		Transport, extracellular
R_r2131_f	Major Facilitator(MFS) TCDB		Transport, extracellular
R_r2132_b	Major Facilitator(MFS) TCDB		Transport, extracellular
R_r2132_f	Major Facilitator(MFS) TCDB		Transport, extracellular
R_r2133_b	Major Facilitator(MFS) TCDB		Transport, extracellular
R_r2133_f	Major Facilitator(MFS) TCDB		Transport, extracellular
R_r2137_b	Major Facilitator(MFS) TCDB		Transport, extracellular
R_r2137_f	Major Facilitator(MFS) TCDB		Transport, extracellular
R_r2139_b	Resistance-Nodulation-Cell Division (RND) TCDB		Transport, extracellular
R_r2139_f	Resistance-Nodulation-Cell Division (RND) TCDB		Transport, extracellular
R_r2140_b	Resistance-Nodulation-Cell Division (RND) TCDB		Transport, extracellular
R_r2140_f	Resistance-Nodulation-Cell Division (RND) TCDB		Transport, extracellular
R_r2141_f	Resistance-Nodulation-Cell Division (RND) TCDB		Transport, extracellular
R_r2142_b	Resistance-Nodulation-Cell Division (RND) TCDB		Transport, extracellular
R_r2142_f	Resistance-Nodulation-Cell Division (RND) TCDB		Transport, extracellular
R_r2143_b	Resistance-Nodulation-Cell Division (RND) TCDB		Transport, extracellular
R_r2143_f	Resistance-Nodulation-Cell Division (RND) TCDB		Transport, extracellular
R_r2144_b	Resistance-Nodulation-Cell Division (RND) TCDB		Transport, extracellular
R_r2144_f	Resistance-Nodulation-Cell Division (RND) TCDB		Transport, extracellular
R_r2145_b	Resistance-Nodulation-Cell Division (RND) TCDB		Transport, extracellular
R_r2145_f	Resistance-Nodulation-Cell Division (RND) TCDB		Transport, extracellular
R_r2146_b	Resistance-Nodulation-Cell Division (RND) TCDB		Transport, extracellular
R_r2146_f	Resistance-Nodulation-Cell Division (RND) TCDB		Transport, extracellular
R_r2147_b	Resistance-Nodulation-Cell Division (RND) TCDB		Transport, extracellular
R_r2147_f	Resistance-Nodulation-Cell Division (RND) TCDB		Transport, extracellular
R_r2148_b	Resistance-Nodulation-Cell Division (RND) TCDB		Transport, extracellular
R_r2148_f	Resistance-Nodulation-Cell Division (RND) TCDB		Transport, extracellular
R_r2149_b	Resistance-Nodulation-Cell Division (RND) TCDB		Transport, extracellular
R_r2150_b	Resistance-Nodulation-Cell Division (RND) TCDB		Transport, extracellular
R_r2150_f	Resistance-Nodulation-Cell Division (RND) TCDB		Transport, extracellular
R_r2151_b	Resistance-Nodulation-Cell Division (RND) TCDB		Transport, extracellular
R_r2151_f	Resistance-Nodulation-Cell Division (RND) TCDB		Transport, extracellular
R_r2152_b	Resistance-Nodulation-Cell Division (RND) TCDB		Transport, extracellular
R_r2152_f	Resistance-Nodulation-Cell Division (RND) TCDB		Transport, extracellular
R_r2153_b	Resistance-Nodulation-Cell Division (RND) TCDB		Transport, extracellular
R_r2153_f	Resistance-Nodulation-Cell Division (RND) TCDB		Transport, extracellular
R_r2154_b	Resistance-Nodulation-Cell Division (RND) TCDB		Transport, extracellular
R_r2154_f	Resistance-Nodulation-Cell Division (RND) TCDB		Transport, extracellular
R_r2155_b	Resistance-Nodulation-Cell Division (RND) TCDB		Transport, extracellular
R_r2155_f	Resistance-Nodulation-Cell Division (RND) TCDB		Transport, extracellular
R_r2156_b	Resistance-Nodulation-Cell Division (RND) TCDB		Transport, extracellular
R_r2156_f	Resistance-Nodulation-Cell Division (RND) TCDB		Transport, extracellular
R_r2157_b	Resistance-Nodulation-Cell Division (RND) TCDB		Transport, extracellular
R_r2157_f	Resistance-Nodulation-Cell Division (RND) TCDB		Transport, extracellular
R_r2158_b	Resistance-Nodulation-Cell Division (RND) TCDB		Transport, extracellular
R_r2158_f	Resistance-Nodulation-Cell Division (RND) TCDB		Transport, extracellular
R_r2159_b	Resistance-Nodulation-Cell Division (RND) TCDB		Transport, extracellular
R_r2159_f	Resistance-Nodulation-Cell Division (RND) TCDB		Transport, extracellular
R_r2160_b	Resistance-Nodulation-Cell Division (RND) TCDB		Transport, extracellular
R_r2160_f	Resistance-Nodulation-Cell Division (RND) TCDB		Transport, extracellular
R_r2161_b	Resistance-Nodulation-Cell Division (RND) TCDB		Transport, extracellular
R_r2161_f	Resistance-Nodulation-Cell Division (RND) TCDB		Transport, extracellular
R_r2162_b	Resistance-Nodulation-Cell Division (RND) TCDB		Transport, extracellular
R_r2162_f	Resistance-Nodulation-Cell Division (RND) TCDB		Transport, extracellular
R_r2164_b	Resistance-Nodulation-Cell Division (RND) TCDB		Transport, extracellular
R_r2164_f	Resistance-Nodulation-Cell Division (RND) TCDB		Transport, extracellular
R_RE0572N_b	RE0572		Fatty acid synthesis
R_RE0572N_f	RE0572		Fatty acid synthesis
R_RE0582N_b	RE0582		Fatty acid synthesis
R_RE0582N_f	RE0582		Fatty acid synthesis
R_RE0702E_b	RE0702	1.8.1.4	Miscellaneous
R_RE0702E_f	RE0702	1.8.1.4	Miscellaneous
R_RE0702N_b	RE0702	1.8.1.4	Miscellaneous
R_RE0702N_f	RE0702	1.8.1.4	Miscellaneous
R_RE0908G_b	RE0908	3.1.6.2	Tyrosine metabolism
R_RE0908G_f	RE0908	3.1.6.2	Tyrosine metabolism
R_RE0908R_b	RE0908	3.1.6.2	Tyrosine metabolism
R_RE0908R_f	RE0908	3.1.6.2	Tyrosine metabolism
R_RE0915E_b	RE0915	3.2.1.1	Starch and sucrose metabolism
R_RE0915E_f	RE0915	3.2.1.1	Starch and sucrose metabolism
R_RE0916G_b	RE0916	3.1.6.2	Tyrosine metabolism
R_RE0916G_f	RE0916	3.1.6.2	Tyrosine metabolism
R_RE0916R_b	RE0916	3.1.6.2	Tyrosine metabolism
R_RE0916R_f	RE0916	3.1.6.2	Tyrosine metabolism
R_RE0918G_b	RE0918	3.1.6.2	Tyrosine metabolism
R_RE0918G_f	RE0918	3.1.6.2	Tyrosine metabolism
R_RE0918R_b	RE0918	3.1.6.2	Tyrosine metabolism
R_RE0918R_f	RE0918	3.1.6.2	Tyrosine metabolism
R_RE0926E_b	RE0926	3.2.1.1	Starch and sucrose metabolism
R_RE0926E_f	RE0926	3.2.1.1	Starch and sucrose metabolism
R_RE0935E_b	RE0935	3.2.1.1	Starch and sucrose metabolism
R_RE0935E_f	RE0935	3.2.1.1	Starch and sucrose metabolism
R_RE0936C_b	RE0936		Miscellaneous
R_RE0936C_f	RE0936		Miscellaneous
R_RE0936E_b	RE0936		Miscellaneous
R_RE0936E_f	RE0936		Miscellaneous
R_RE0937C_b	RE0937		Miscellaneous
R_RE0937C_f	RE0937		Miscellaneous
R_RE0937E_b	RE0937		Miscellaneous
R_RE0937E_f	RE0937		Miscellaneous
R_RE0938C_b	RE0938		Miscellaneous
R_RE0938C_f	RE0938		Miscellaneous
R_RE0938E_b	RE0938		Miscellaneous
R_RE0938E_f	RE0938		Miscellaneous
R_RE0944E_b	RE0944	3.2.1.1	Starch and sucrose metabolism
R_RE0944E_f	RE0944	3.2.1.1	Starch and sucrose metabolism
R_RE0958E_b	RE0958	3.2.1.1	Starch and sucrose metabolism
R_RE0958E_f	RE0958	3.2.1.1	Starch and sucrose metabolism
R_RE1050E_b	RE1050	1.11.1.7	Miscellaneous
R_RE1050E_f	RE1050	1.11.1.7	Miscellaneous
R_RE1050N_b	RE1050	1.11.1.7	Miscellaneous
R_RE1050N_f	RE1050	1.11.1.7	Miscellaneous
R_RE1099C_b	RE1099	3.1.6.2	Steroid metabolism
R_RE1099C_f	RE1099	3.1.6.2	Steroid metabolism
R_RE1099G_b	RE1099	3.1.6.2	Steroid metabolism
R_RE1099G_f	RE1099	3.1.6.2	Steroid metabolism
R_RE1099L_b	RE1099	3.1.6.2	Steroid metabolism
R_RE1099L_f	RE1099	3.1.6.2	Steroid metabolism
R_RE1099R_b	RE1099	3.1.6.2	Steroid metabolism
R_RE1099R_f	RE1099	3.1.6.2	Steroid metabolism
R_RE1100C_b	RE1100	3.1.6.2	Steroid metabolism
R_RE1100C_f	RE1100	3.1.6.2	Steroid metabolism
R_RE1100G_b	RE1100	3.1.6.2	Steroid metabolism
R_RE1100G_f	RE1100	3.1.6.2	Steroid metabolism
R_RE1100L_b	RE1100	3.1.6.2	Steroid metabolism
R_RE1100L_f	RE1100	3.1.6.2	Steroid metabolism
R_RE1100R_b	RE1100	3.1.6.2	Steroid metabolism
R_RE1100R_f	RE1100	3.1.6.2	Steroid metabolism
R_RE1135C_b	RE1135	3.1.6.2	Steroid metabolism
R_RE1135C_f	RE1135	3.1.6.2	Steroid metabolism
R_RE1135G_b	RE1135	3.1.6.2	Steroid metabolism
R_RE1135G_f	RE1135	3.1.6.2	Steroid metabolism
R_RE1135L_b	RE1135	3.1.6.2	Steroid metabolism
R_RE1135L_f	RE1135	3.1.6.2	Steroid metabolism
R_RE1135R_b	RE1135	3.1.6.2	Steroid metabolism
R_RE1135R_f	RE1135	3.1.6.2	Steroid metabolism
R_RE1233C_b	RE1233	2.6.1.7	Tryptophan metabolism
R_RE1233C_f	RE1233	2.6.1.7	Tryptophan metabolism
R_RE1520X_b	RE1520	4.2.1.17	Fatty acid oxidation
R_RE1520X_f	RE1520	4.2.1.17	Fatty acid oxidation
R_RE1521X_b	RE1521	4.2.1.17	Fatty acid oxidation
R_RE1521X_f	RE1521	4.2.1.17	Fatty acid oxidation
R_RE1522X_b	RE1522	4.2.1.17	Fatty acid oxidation
R_RE1522X_f	RE1522	4.2.1.17	Fatty acid oxidation
R_RE1523X_b	RE1523	4.2.1.17	Fatty acid oxidation
R_RE1523X_f	RE1523	4.2.1.17	Fatty acid oxidation
R_RE1530M_b	RE1530	2.7.1.21	Pyrimidine synthesis
R_RE1530M_f	RE1530	2.7.1.21	Pyrimidine synthesis
R_RE1796M_b	RE1796	5.3.3.1	Bile acid synthesis
R_RE1796M_f	RE1796	5.3.3.1	Bile acid synthesis
R_RE1796R_b	RE1796	5.3.3.1	Bile acid synthesis
R_RE1796R_f	RE1796	5.3.3.1	Bile acid synthesis
R_RE1804M_b	RE1804		Bile acid synthesis
R_RE1804M_f	RE1804		Bile acid synthesis
R_RE1807M_b	RE1807		Bile acid synthesis
R_RE1807M_f	RE1807		Bile acid synthesis
R_RE1827M_b	RE1827		Bile acid synthesis
R_RE1827M_f	RE1827		Bile acid synthesis
R_RE1829M_b	RE1829		Bile acid synthesis
R_RE1829M_f	RE1829		Bile acid synthesis
R_RE1830M_b	RE1830		Bile acid synthesis
R_RE1830M_f	RE1830		Bile acid synthesis
R_RE1845C_b	RE1845	2.3.1.65	Bile acid synthesis
R_RE1845C_f	RE1845	2.3.1.65	Bile acid synthesis
R_RE1845X_b	RE1845	2.3.1.65	Bile acid synthesis
R_RE1845X_f	RE1845	2.3.1.65	Bile acid synthesis
R_RE1846C_b	RE1846	2.3.1.65	Bile acid synthesis
R_RE1846C_f	RE1846	2.3.1.65	Bile acid synthesis
R_RE1846X_b	RE1846	2.3.1.65	Bile acid synthesis
R_RE1846X_f	RE1846	2.3.1.65	Bile acid synthesis
R_RE1952C_b	RE1952	3.3.2.9	Arachidonic acid metabolism
R_RE1952C_f	RE1952	3.3.2.9	Arachidonic acid metabolism
R_RE1952X_b	RE1952	3.3.2.9	Arachidonic acid metabolism
R_RE1952X_f	RE1952	3.3.2.9	Arachidonic acid metabolism
R_RE1956C_b	RE1956	3.3.2.9	Arachidonic acid metabolism
R_RE1956C_f	RE1956	3.3.2.9	Arachidonic acid metabolism
R_RE1956X_b	RE1956	3.3.2.9	Arachidonic acid metabolism
R_RE1956X_f	RE1956	3.3.2.9	Arachidonic acid metabolism
R_RE2111M_b	RE2111	2.3.1.13	Glycine, serine, alanine and threonine metabolism
R_RE2111M_f	RE2111	2.3.1.13	Glycine, serine, alanine and threonine metabolism
R_RE2117M_b	RE2117	2.3.1.13	Glycine, serine, alanine and threonine metabolism
R_RE2117M_f	RE2117	2.3.1.13	Glycine, serine, alanine and threonine metabolism
R_RE2269E_b	RE2269	3.4.21.39	Miscellaneous
R_RE2269E_f	RE2269	3.4.21.39	Miscellaneous
R_RE2270E_b	RE2270	3.4.17.1	Miscellaneous
R_RE2270E_f	RE2270	3.4.17.1	Miscellaneous
R_RE2273E_b	RE2273	3.4.17.1	Miscellaneous
R_RE2273E_f	RE2273	3.4.17.1	Miscellaneous
R_RE2304E_b	RE2304	3.4.21.59	Miscellaneous
R_RE2304E_f	RE2304	3.4.21.59	Miscellaneous
R_RE2349C_b	RE2349	2.6.1.7	Tryptophan metabolism
R_RE2349C_f	RE2349	2.6.1.7	Tryptophan metabolism
R_RE2427M_b	RE2427	2.3.1.13	Glycine, serine, alanine and threonine metabolism
R_RE2427M_f	RE2427	2.3.1.13	Glycine, serine, alanine and threonine metabolism
R_RE2428M_b	RE2428	2.3.1.13	Glycine, serine, alanine and threonine metabolism
R_RE2428M_f	RE2428	2.3.1.13	Glycine, serine, alanine and threonine metabolism
R_RE2429M_b	RE2429	2.3.1.13	Glycine, serine, alanine and threonine metabolism
R_RE2429M_f	RE2429	2.3.1.13	Glycine, serine, alanine and threonine metabolism
R_RE2445C_b	RE2445	3.4.15.1	Miscellaneous
R_RE2445C_f	RE2445	3.4.15.1	Miscellaneous
R_RE2445E_b	RE2445	3.4.15.1	Miscellaneous
R_RE2445E_f	RE2445	3.4.15.1	Miscellaneous
R_RE2513E_b	RE2513	1.11.1.7	Miscellaneous
R_RE2513E_f	RE2513	1.11.1.7	Miscellaneous
R_RE2513N_b	RE2513	1.11.1.7	Miscellaneous
R_RE2513N_f	RE2513	1.11.1.7	Miscellaneous
R_RE2514E_b	RE2514	1.11.1.7	Miscellaneous
R_RE2514E_f	RE2514	1.11.1.7	Miscellaneous
R_RE2514N_b	RE2514	1.11.1.7	Miscellaneous
R_RE2514N_f	RE2514	1.11.1.7	Miscellaneous
R_RE2541C_b	RE2541	3.2.1.31	Miscellaneous
R_RE2541C_f	RE2541	3.2.1.31	Miscellaneous
R_RE2541E_b	RE2541	3.2.1.31	Miscellaneous
R_RE2541E_f	RE2541	3.2.1.31	Miscellaneous
R_RE2625M_b	RE2625		Bile acid synthesis
R_RE2625M_f	RE2625		Bile acid synthesis
R_RE2626M_b	RE2626		Bile acid synthesis
R_RE2626M_f	RE2626		Bile acid synthesis
R_RE2633R_b	RE2633		Bile acid synthesis
R_RE2633R_f	RE2633		Bile acid synthesis
R_RE2637C_b	RE2637	2.3.1.65	Bile acid synthesis
R_RE2637C_f	RE2637	2.3.1.65	Bile acid synthesis
R_RE2637X_b	RE2637	2.3.1.65	Bile acid synthesis
R_RE2637X_f	RE2637	2.3.1.65	Bile acid synthesis
R_RE2638C_b	RE2638	2.3.1.65	Bile acid synthesis
R_RE2638C_f	RE2638	2.3.1.65	Bile acid synthesis
R_RE2638X_b	RE2638	2.3.1.65	Bile acid synthesis
R_RE2638X_f	RE2638	2.3.1.65	Bile acid synthesis
R_RE2717L_b	RE2717	3.2.1.46	Glycosphingolipid metabolism
R_RE2717L_f	RE2717	3.2.1.46	Glycosphingolipid metabolism
R_RE2766C_b	RE2766	1.1.1.62	Steroid metabolism
R_RE2766C_f	RE2766	1.1.1.62	Steroid metabolism
R_RE2888E_b	RE2888	1.11.1.7	Purine catabolism
R_RE2888E_f	RE2888	1.11.1.7	Purine catabolism
R_RE2888N_b	RE2888	1.11.1.7	Purine catabolism
R_RE2888N_f	RE2888	1.11.1.7	Purine catabolism
R_RE2919X_b	RE2919	4.2.1.17	Fatty acid oxidation
R_RE2919X_f	RE2919	4.2.1.17	Fatty acid oxidation
R_RE2920X_b	RE2920	4.2.1.17	Fatty acid oxidation
R_RE2920X_f	RE2920	4.2.1.17	Fatty acid oxidation
R_RE2921X_b	RE2921	4.2.1.17	Fatty acid oxidation
R_RE2921X_f	RE2921	4.2.1.17	Fatty acid oxidation
R_RE2973N_f	RE2973	2.7.1.137	Phosphatidylinositol phosphate metabolism
R_RE2974N_b	RE2974	2.7.1.68	Phosphatidylinositol phosphate metabolism
R_RE2986X_b	RE2986	4.2.1.17	Fatty acid oxidation
R_RE2986X_f	RE2986	4.2.1.17	Fatty acid oxidation
R_RE2990X_b	RE2990	4.2.1.17	Fatty acid oxidation
R_RE2990X_f	RE2990	4.2.1.17	Fatty acid oxidation
R_RE3036C_b	RE3036	1.13.11.31	Arachidonic acid metabolism
R_RE3036C_f	RE3036	1.13.11.31	Arachidonic acid metabolism
R_RE3038C_b	RE3038	3.3.2.9	Arachidonic acid metabolism
R_RE3038C_f	RE3038	3.3.2.9	Arachidonic acid metabolism
R_RE3038X_b	RE3038	3.3.2.9	Arachidonic acid metabolism
R_RE3038X_f	RE3038	3.3.2.9	Arachidonic acid metabolism
R_RE3040C_b	RE3040	3.3.2.9	Arachidonic acid metabolism
R_RE3040C_f	RE3040	3.3.2.9	Arachidonic acid metabolism
R_RE3040X_b	RE3040	3.3.2.9	Arachidonic acid metabolism
R_RE3040X_f	RE3040	3.3.2.9	Arachidonic acid metabolism
R_RE3075X_b	RE3075	6.2.1.24	Fatty acid oxidation
R_RE3075X_f	RE3075	6.2.1.24	Fatty acid oxidation
R_RE3079X_b	RE3079		Fatty acid oxidation
R_RE3079X_f	RE3079		Fatty acid oxidation
R_RE3081X_b	RE3081	4.2.1.17	Fatty acid oxidation
R_RE3081X_f	RE3081	4.2.1.17	Fatty acid oxidation
R_RE3087X_b	RE3087	4.2.1.17	Fatty acid oxidation
R_RE3087X_f	RE3087	4.2.1.17	Fatty acid oxidation
R_RE3092X_b	RE3092	4.2.1.17	Fatty acid oxidation
R_RE3092X_f	RE3092	4.2.1.17	Fatty acid oxidation
R_RE3111M_b	RE3111	1.1.1.145	Androgen and estrogen synthesis and metabolism
R_RE3111M_f	RE3111	1.1.1.145	Androgen and estrogen synthesis and metabolism
R_RE3111R_b	RE3111	1.1.1.145	Androgen and estrogen synthesis and metabolism
R_RE3111R_f	RE3111	1.1.1.145	Androgen and estrogen synthesis and metabolism
R_RE3132C_b	RE3132	6.2.1.3	Fatty acid oxidation
R_RE3132C_f	RE3132	6.2.1.3	Fatty acid oxidation
R_RE3140X_b	RE3140	4.2.1.17	Fatty acid oxidation
R_RE3140X_f	RE3140	4.2.1.17	Fatty acid oxidation
R_RE3146C_b	RE3146	6.2.1.3	Fatty acid oxidation
R_RE3146C_f	RE3146	6.2.1.3	Fatty acid oxidation
R_RE3159X_b	RE3159	4.2.1.17	Fatty acid oxidation
R_RE3159X_f	RE3159	4.2.1.17	Fatty acid oxidation
R_RE3160C_b	RE3160	6.2.1.3	Fatty acid oxidation
R_RE3160C_f	RE3160	6.2.1.3	Fatty acid oxidation
R_RE3218C_b	RE3218	3.1.6.2	Androgen and estrogen synthesis and metabolism
R_RE3218C_f	RE3218	3.1.6.2	Androgen and estrogen synthesis and metabolism
R_RE3218L_b	RE3218	3.1.6.2	Androgen and estrogen synthesis and metabolism
R_RE3218L_f	RE3218	3.1.6.2	Androgen and estrogen synthesis and metabolism
R_RE3218R_b	RE3218	3.1.6.2	Androgen and estrogen synthesis and metabolism
R_RE3218R_f	RE3218	3.1.6.2	Androgen and estrogen synthesis and metabolism
R_RE3220C_b	RE3220	3.1.6.2	Androgen and estrogen synthesis and metabolism
R_RE3220C_f	RE3220	3.1.6.2	Androgen and estrogen synthesis and metabolism
R_RE3220L_b	RE3220	3.1.6.2	Androgen and estrogen synthesis and metabolism
R_RE3220L_f	RE3220	3.1.6.2	Androgen and estrogen synthesis and metabolism
R_RE3220R_b	RE3220	3.1.6.2	Androgen and estrogen synthesis and metabolism
R_RE3220R_f	RE3220	3.1.6.2	Androgen and estrogen synthesis and metabolism
R_RE3248X_b	RE3248	4.2.1.17	Fatty acid oxidation
R_RE3248X_f	RE3248	4.2.1.17	Fatty acid oxidation
R_RE3258C_b	RE3258	3.3.2.9	Linoleate metabolism
R_RE3258C_f	RE3258	3.3.2.9	Linoleate metabolism
R_RE3259C_b	RE3259	3.3.2.9	Linoleate metabolism
R_RE3259C_f	RE3259	3.3.2.9	Linoleate metabolism
R_RE3267N_b	RE3267	2.7.8.2	Glycerophospholipid metabolism
R_RE3267N_f	RE3267	2.7.8.2	Glycerophospholipid metabolism
R_RE3267R_b	RE3267	2.7.8.2	Glycerophospholipid metabolism
R_RE3267R_f	RE3267	2.7.8.2	Glycerophospholipid metabolism
R_RE3269C_b	RE3269	3.1.3.66	Phosphatidylinositol phosphate metabolism
R_RE3273C_f	RE3273	3.1.4.4	Phosphatidylinositol phosphate metabolism
R_RE3273G_b	RE3273	3.1.4.4	Phosphatidylinositol phosphate metabolism
R_RE3273G_f	RE3273	3.1.4.4	Phosphatidylinositol phosphate metabolism
R_RE3273R_b	RE3273	3.1.4.4	Phosphatidylinositol phosphate metabolism
R_RE3273R_f	RE3273	3.1.4.4	Phosphatidylinositol phosphate metabolism
R_RE3301C_b	RE3301	3.1.4.4	Glycerophospholipid metabolism
R_RE3301C_f	RE3301	3.1.4.4	Glycerophospholipid metabolism
R_RE3301G_b	RE3301	3.1.4.4	Glycerophospholipid metabolism
R_RE3301G_f	RE3301	3.1.4.4	Glycerophospholipid metabolism
R_RE3301R_b	RE3301	3.1.4.4	Glycerophospholipid metabolism
R_RE3301R_f	RE3301	3.1.4.4	Glycerophospholipid metabolism
R_RE3326M_b	RE3326		Valine, leucine, and isoleucine metabolism
R_RE3326M_f	RE3326		Valine, leucine, and isoleucine metabolism
R_RE3335C_b	RE3335	6.2.1.3	Eicosanoid metabolism
R_RE3335C_f	RE3335	6.2.1.3	Eicosanoid metabolism
R_RE3337X_b	RE3337	4.2.1.17	Eicosanoid metabolism
R_RE3337X_f	RE3337	4.2.1.17	Eicosanoid metabolism
R_RE3344X_b	RE3344	4.2.1.17	Eicosanoid metabolism
R_RE3344X_f	RE3344	4.2.1.17	Eicosanoid metabolism
R_RE3345C_b	RE3345	6.2.1.3	Eicosanoid metabolism
R_RE3345C_f	RE3345	6.2.1.3	Eicosanoid metabolism
R_RE3381C_b	RE3381	3.2.1.31	Miscellaneous
R_RE3381C_f	RE3381	3.2.1.31	Miscellaneous
R_RE3381E_b	RE3381	3.2.1.31	Miscellaneous
R_RE3381E_f	RE3381	3.2.1.31	Miscellaneous
R_RE3446C_b	RE3446	6.2.1.3	Eicosanoid metabolism
R_RE3446C_f	RE3446	6.2.1.3	Eicosanoid metabolism
R_RE3447X_b	RE3447	4.2.1.17	Eicosanoid metabolism
R_RE3447X_f	RE3447	4.2.1.17	Eicosanoid metabolism
R_RE3500C_b	RE3500	3.3.2.9	Eicosanoid metabolism
R_RE3500C_f	RE3500	3.3.2.9	Eicosanoid metabolism
R_RE3500X_b	RE3500	3.3.2.9	Eicosanoid metabolism
R_RE3500X_f	RE3500	3.3.2.9	Eicosanoid metabolism
R_RE3501C_b	RE3501	3.3.2.9	Eicosanoid metabolism
R_RE3501C_f	RE3501	3.3.2.9	Eicosanoid metabolism
R_RE3501X_b	RE3501	3.3.2.9	Eicosanoid metabolism
R_RE3501X_f	RE3501	3.3.2.9	Eicosanoid metabolism
R_RE3519C_b	RE3519	3.3.2.9	Arachidonic acid metabolism
R_RE3519C_f	RE3519	3.3.2.9	Arachidonic acid metabolism
R_RE3519X_b	RE3519	3.3.2.9	Arachidonic acid metabolism
R_RE3519X_f	RE3519	3.3.2.9	Arachidonic acid metabolism
R_RE3520E_b	RE3520	1.11.1.9	Arachidonic acid metabolism
R_RE3520E_f	RE3520	1.11.1.9	Arachidonic acid metabolism
R_RE3562C_b	RE3562	6.2.1.3	Eicosanoid metabolism
R_RE3562C_f	RE3562	6.2.1.3	Eicosanoid metabolism
R_RE3563X_b	RE3563	4.2.1.17	Eicosanoid metabolism
R_RE3563X_f	RE3563	4.2.1.17	Eicosanoid metabolism
R_RE3578X_b	RE3578	4.2.1.17	Eicosanoid metabolism
R_RE3578X_f	RE3578	4.2.1.17	Eicosanoid metabolism
R_RE3583X_b	RE3583	4.2.1.17	Eicosanoid metabolism
R_RE3583X_f	RE3583	4.2.1.17	Eicosanoid metabolism
R_RN0021C_b	RN0021	3.3.2.9	Xenobiotics metabolism
R_RN0021C_f	RN0021	3.3.2.9	Xenobiotics metabolism
R_RN0021X_b	RN0021	3.3.2.9	Xenobiotics metabolism
R_RN0021X_f	RN0021	3.3.2.9	Xenobiotics metabolism
R_RN0022C_b	RN0022	3.3.2.9	Xenobiotics metabolism
R_RN0022C_f	RN0022	3.3.2.9	Xenobiotics metabolism
R_RN0022X_b	RN0022	3.3.2.9	Xenobiotics metabolism
R_RN0022X_f	RN0022	3.3.2.9	Xenobiotics metabolism
R_RN0023C_b	RN0023	3.3.2.9	Xenobiotics metabolism
R_RN0023C_f	RN0023	3.3.2.9	Xenobiotics metabolism
R_RN0023X_b	RN0023	3.3.2.9	Xenobiotics metabolism
R_RN0023X_f	RN0023	3.3.2.9	Xenobiotics metabolism
R_RN0028C_b	RN0028	3.3.2.9	Xenobiotics metabolism
R_RN0028C_f	RN0028	3.3.2.9	Xenobiotics metabolism
R_RN0028X_b	RN0028	3.3.2.9	Xenobiotics metabolism
R_RN0028X_f	RN0028	3.3.2.9	Xenobiotics metabolism
R_RN0031C_b	RN0031	3.3.2.9	Xenobiotics metabolism
R_RN0031C_f	RN0031	3.3.2.9	Xenobiotics metabolism
R_RN0031X_b	RN0031	3.3.2.9	Xenobiotics metabolism
R_RN0031X_f	RN0031	3.3.2.9	Xenobiotics metabolism
R_GLYt7_311_r_b	glycine reversible transport via sodium and chloride symport (3		Transport, extracellular
R_GLYt7_311_r_f	glycine reversible transport via sodium and chloride symport (3		Transport, extracellular
R_PROt4_2_r_b	Proline transport (sodium symport) (2		Transport, extracellular
R_PROt4_2_r_f	Proline transport (sodium symport) (2		Transport, extracellular
R_GLCGLUT2_b	Transport of glucose into the portal blood		Transport, extracellular
R_GLCGLUT2_f	Transport of glucose into the portal blood		Transport, extracellular

## Sheet: PC3M_Act_&_PC3S_Act
R_3MOX4HOXPGALDOX	3-Methoxy-4-hydroxyphenylglycolaldehyde	1.2.1.5	Tyrosine metabolism
R_A_MANASEly	alpha-mannosidase, lysosomal	3.2.1.24	N-glycan degradation
R_ACACT1x	acetyl-CoA C-acetyltransferase, mitochondrial	2.3.1.9	Cholesterol metabolism
R_ACGAMK	N-acetylglucosamine kinase	2.7.1.59	Aminosugar metabolism
R_ACITL	ATP-Citrate lyase	2.3.3.8	Citric acid cycle
R_ACNAM9PL	N-Acetylneuraminate 9-phosphate pyruvate-lyase (pyruvate-phosphorylating)	2.5.1.56	Aminosugar metabolism
R_ACNAMPH	N-Acetylneuraminate 9-phosphate phosphohydrolase	3.1.3.29	Aminosugar metabolism
R_ACP1_FMN_	acid phosphatase (FMN)	3.1.3.2	Vitamin B2 metabolism
R_ADMDC	adenosylmethionine decarboxylase	4.1.1.50	Arginine and Proline Metabolism
R_ADNK1	adenosine kinase		Nucleotide interconversion
R_ADSK	adenylyl-sulfate kinase	2.7.1.25	Nucleotide interconversion
R_ADSL1	adenylosuccinate lyase	4.3.2.2	Nucleotide interconversion
R_ADSL2	adenylosuccinate lyase	4.3.2.2	Purine synthesis
R_ADSS	adenylosuccinate synthase	6.3.4.4	Nucleotide interconversion
R_AG13T10g	N-acetyllactosaminide beta-1,3-N-acetylglucosaminyltransferase, Golgi apparatus	2.4.1.149	Keratan sulfate synthesis
R_AG13T11g	N-acetyllactosaminide beta-1,3-N-acetylglucosaminyltransferase, Golgi apparatus	2.4.1.149	Keratan sulfate synthesis
R_AG13T12g	N-acetyllactosaminide beta-1,3-N-acetylglucosaminyltransferase, Golgi apparatus	2.4.1.149	Keratan sulfate synthesis
R_AG13T13g	N-acetyllactosaminide beta-1,3-N-acetylglucosaminyltransferase, Golgi apparatus	2.4.1.149	Keratan sulfate synthesis
R_AG13T14g	N-acetyllactosaminide beta-1,3-N-acetylglucosaminyltransferase, Golgi apparatus	2.4.1.149	Keratan sulfate synthesis
R_AG13T15g	N-acetyllactosaminide beta-1,3-N-acetylglucosaminyltransferase, Golgi apparatus	2.4.1.149	Keratan sulfate synthesis
R_AG13T1g	N-acetyllactosaminide beta-1,3-N-acetylglucosaminyltransferase, Golgi apparatus	2.4.1.149	Keratan sulfate synthesis
R_AG13T2g	N-acetyllactosaminide beta-1,3-N-acetylglucosaminyltransferase, Golgi apparatus	2.4.1.149	Keratan sulfate synthesis
R_AG13T3g	N-acetyllactosaminide beta-1,3-N-acetylglucosaminyltransferase, Golgi apparatus	2.4.1.149	Keratan sulfate synthesis
R_AG13T4g	N-acetyllactosaminide beta-1,3-N-acetylglucosaminyltransferase, Golgi apparatus	2.4.1.149	Keratan sulfate synthesis
R_AG13T5g	N-acetyllactosaminide beta-1,3-N-acetylglucosaminyltransferase, Golgi apparatus	2.4.1.149	Keratan sulfate synthesis
R_AG13T6g	N-acetyllactosaminide beta-1,3-N-acetylglucosaminyltransferase, Golgi apparatus	2.4.1.149	Keratan sulfate synthesis
R_AG13T7g	N-acetyllactosaminide beta-1,3-N-acetylglucosaminyltransferase, Golgi apparatus	2.4.1.149	Keratan sulfate synthesis
R_AG13T8g	N-acetyllactosaminide beta-1,3-N-acetylglucosaminyltransferase, Golgi apparatus	2.4.1.149	Keratan sulfate synthesis
R_AG13T9g	N-acetyllactosaminide beta-1,3-N-acetylglucosaminyltransferase, Golgi apparatus	2.4.1.149	Keratan sulfate synthesis
R_AGDC	N-acetylglucosamine-6-phosphate deacetylase	3.5.1.25	Aminosugar metabolism
R_ALAt4	Alanine-Sodium symporter		Transport, extracellular
R_ALCD21_D	alcohol dehydrogenase (D-1,2-propanediol)	1.1.1.1	Pyruvate metabolism
R_ALCD21_L	alcohol dehydrogenase (L-1,2-propanediol)	1.1.1.1	Pyruvate metabolism
R_ALCD22_D	alcohol dehydrogenase (D-lactaldehyde)	1.1.1.78	Pyruvate metabolism
R_ALCD22_L	alcohol dehydrogenase (L-lactaldehyde)	1.2.1.49	Pyruvate metabolism
R_ALDD2x	aldehyde dehydrogenase (acetaldehyde, NAD)	1.2.1.3	Glycolysis/gluconeogenesis
R_ALDD2y	aldehyde dehydrogenase (acetaldehyde, NADP)	1.2.1.4	Glycolysis/gluconeogenesis
R_ALR2	aldose reductase (methylglyoxal)	1.1.1.21	Pyruvate metabolism
R_ALR3	aldose reductase (acetol)	1.1.1.21	Pyruvate metabolism
R_AMANK	N-acetyl-D-mannosamine kinase	2.7.1.60	Aminosugar metabolism
R_ARGtiDF	L-arginine transport via diffusion (extracellular to cytosol)		Transport, extracellular
R_ASNt4	L-asparagine transport in via sodium symport		Transport, extracellular
R_ATPtm	ADP/ATP transporter, mitochondrial		Transport, mitochondrial
R_B_MANNASEly	beta-mannosidase, lysosomal	3.2.1.25	N-glycan degradation
R_BPNT	3',5'-bisphosphate nucleotidase	3.1.3.7	Nucleotide interconversion
R_CATm	catalase	1.11.1.6	ROS detoxification
R_CATp	catalase A, peroxisomal	1.11.1.6	Miscellaneous
R_CEPTC	choline phosphotransferase		Glycerophospholipid metabolism
R_CHLPCTD	choline phosphate cytididyltransferase	2.7.7.15	Glycerophospholipid metabolism
R_CORE2GTg	Core 2 acetylglucosaminyltransferase, Golgi apparatus	2.4.1.102	O-glycan synthesis
R_CSm	citrate synthase	4.1.3.7	Citric acid cycle
R_CTPS1	CTP synthase (NH3)		Nucleotide interconversion
R_CYOOm2	cytochrome c oxidase, mitochondrial Complex IV		Oxidative phosphorylation
R_CYOR_u10m	ubiquinol-6 cytochrome c reductase, Complex III		Oxidative phosphorylation
R_CYTDK1	ATPcytidine 5-phosphotransferase		Nucleotide interconversion
R_DESAT16_2	palmitoyl-CoA desaturase (n-C16	1.14.19.1	Fatty acid synthesis
R_DGNSKm	deoxyguanosine kinase	2.7.1.113	Nucleotide interconversion
R_DHCRD1	dihydroceramide desaturase		Sphingolipid metabolism
R_DHPR	6,7-dihydropteridine reductase	1.6.99.7	Tetrahydrobiopterin metabolism
R_DKMPPD	2,3-diketo-5-methylthio-1-phosphopentane degradation reaction		Arginine and Proline Metabolism
R_DM_Ser_Thr_ly_	DM Ser/Thr(ly)		Exchange/demand reaction
R_DOLGLCP_Lter	Dolichyl beta-D-glucosyl phosphate flippase (liver)		N-glycan synthesis
R_DOLGLCP_Uter	Dolichyl beta-D-glucosyl phosphate flippase (uterus)		N-glycan synthesis
R_DPGase	Diphosphoglycerate phosphatase	5.4.2.4	Glycolysis/gluconeogenesis
R_DSAT	dihydrosphingosine N-acyltransferase		Sphingolipid metabolism
R_DUTPDPm	dUTP diphosphatase	3.6.1.23	Nucleotide interconversion
R_DUTPDPn	dUTP diphosphatase, nuclear	3.6.1.23	Nucleotide interconversion
R_EBP1r	3-beta-hydroxysteroid-delta(8),delta(7)-isomerase	5.3.3.5	Cholesterol metabolism
R_EBP2r	3-beta-hydroxysteroid-delta(8),delta(7)-isomerase	5.3.3.5	Cholesterol metabolism
R_ENGASE3ly	endo-beta-N-acetylglucosaminidase, lysosomal	3.2.1.96	Keratan sulfate degradation
R_F6Tg	glycoprotein 6-alpha-L-fucosyltransferase	2.4.1.68	N-glycan synthesis
R_FACOAL180i	C180 fatty acid activation	6.2.1.3	Fatty acid oxidation
R_FACOAL181i	C181 fatty acid activation	6.2.1.3	Fatty acid oxidation
R_FAOXC182806m	Beta oxidation of fatty acid	4.2.1.74	Fatty acid oxidation
R_FK	Fucokinase	2.7.1.52	Fructose and mannose metabolism
R_FUCASE2ly	alpha-fucosidase, lysosomal	3.2.1.51	Keratan sulfate degradation
R_FUCtly	L-fucose efflux from lysosome		Transport, lysosomal
R_G14T10g	beta-N-acetylglucosaminylglycopeptide beta-1,4-galactosyltransferase, Golgi	2.4.1.38	Keratan sulfate synthesis
R_G14T11g	beta-N-acetylglucosaminylglycopeptide beta-1,4-galactosyltransferase, Golgi	2.4.1.38	Keratan sulfate synthesis
R_G14T12g	beta-N-acetylglucosaminylglycopeptide beta-1,4-galactosyltransferase, Golgi	2.4.1.38	Keratan sulfate synthesis
R_G14T13g	beta-N-acetylglucosaminylglycopeptide beta-1,4-galactosyltransferase, Golgi	2.4.1.38	Keratan sulfate synthesis
R_G14T14g	beta-N-acetylglucosaminylglycopeptide beta-1,4-galactosyltransferase, Golgi	2.4.1.38	Keratan sulfate synthesis
R_G14T15g	beta-N-acetylglucosaminylglycopeptide beta-1,4-galactosyltransferase, Golgi	2.4.1.38	Keratan sulfate synthesis
R_G14T16g	beta-N-acetylglucosaminylglycopeptide beta-1,4-galactosyltransferase, Golgi	2.4.1.38	Keratan sulfate synthesis
R_G14T17g	beta-N-acetylglucosaminylglycopeptide beta-1,4-galactosyltransferase, Golgi	2.4.1.38	Keratan sulfate synthesis
R_G14T2g	beta-N-acetylglucosaminylglycopeptide beta-1,4-galactosyltransferase, Golgi	2.4.1.38	Keratan sulfate synthesis
R_G14T3g	beta-N-acetylglucosaminylglycopeptide beta-1,4-galactosyltransferase, Golgi	2.4.1.38	Keratan sulfate synthesis
R_G14T4g	beta-N-acetylglucosaminylglycopeptide beta-1,4-galactosyltransferase, Golgi	2.4.1.38	Keratan sulfate synthesis
R_G14T5g	beta-N-acetylglucosaminylglycopeptide beta-1,4-galactosyltransferase, Golgi	2.4.1.38	Keratan sulfate synthesis
R_G14T6g	beta-N-acetylglucosaminylglycopeptide beta-1,4-galactosyltransferase, Golgi	2.4.1.38	Keratan sulfate synthesis
R_G14T7g	beta-N-acetylglucosaminylglycopeptide beta-1,4-galactosyltransferase, Golgi	2.4.1.38	Keratan sulfate synthesis
R_G14T8g	beta-N-acetylglucosaminylglycopeptide beta-1,4-galactosyltransferase, Golgi	2.4.1.38	Keratan sulfate synthesis
R_G14T9g	beta-N-acetylglucosaminylglycopeptide beta-1,4-galactosyltransferase, Golgi	2.4.1.38	Keratan sulfate synthesis
R_G14Tg	beta-N-acetylglucosaminylglycopeptide beta-1,4-galactosyltransferase	2.4.1.38	N-glycan synthesis
R_G6PDA	glucosamine-6-phosphate deaminase	3.5.99.6	Aminosugar metabolism
R_G6PPer	glucose-6-phosphate phosphatase, edoplasmic reticular	3.1.3.9	Glycolysis/gluconeogenesis
R_GALASE10ly	beta-galactosidase, lysosomal	3.2.1.23	Keratan sulfate degradation
R_GALASE11ly	beta-galactosidase, lysosomal	3.2.1.23	Keratan sulfate degradation
R_GALASE12ly	beta-galactosidase, lysosomal	3.2.1.23	Keratan sulfate degradation
R_GALASE13ly	beta-galactosidase, lysosomal	3.2.1.23	Keratan sulfate degradation
R_GALASE14ly	beta-galactosidase, lysosomal	3.2.1.23	Keratan sulfate degradation
R_GALASE15ly	beta-galactosidase, lysosomal	3.2.1.23	Keratan sulfate degradation
R_GALASE16ly	beta-galactosidase, lysosomal	3.2.1.23	Keratan sulfate degradation
R_GALASE17ly	beta-galactosidase, lysosomal	3.2.1.23	Keratan sulfate degradation
R_GALASE18ly	beta-galactosidase, lysosomal	3.2.1.23	Keratan sulfate degradation
R_GALASE19ly	beta-galactosidase, lysosomal	3.2.1.18	Keratan sulfate degradation
R_GALASE3ly	beta-galactosidase, lysosomal	3.2.1.23	Keratan sulfate degradation
R_GALASE4ly	beta-galactosidase, lysosomal	3.2.1.23	Keratan sulfate degradation
R_GALASE5ly	beta-galactosidase, lysosomal	3.2.1.23	Keratan sulfate degradation
R_GALASE6ly	beta-galactosidase, lysosomal	3.2.1.23	Keratan sulfate degradation
R_GALASE7ly	beta-galactosidase, lysosomal	3.2.1.23	Keratan sulfate degradation
R_GALASE8ly	beta-galactosidase, lysosomal	3.2.1.23	Keratan sulfate degradation
R_GALASE9ly	beta-galactosidase, lysosomal	3.2.1.23	Keratan sulfate degradation
R_GALNTg	GalNAc transferase, Golgi apparatus	2.4.1.41	O-glycan synthesis
R_GALtly	galactose efflux from lysosome		Transport, lysosomal
R_GASNASE3ly	glycosylasparaginase, lysosomal	3.5.1.26	Keratan sulfate degradation
R_GGLUCT	gamma-glutamylcyclotransferase	2.3.2.4	Glutathione metabolism
R_GLBRAN	1,4-alpha-glucan branching enzyme (glygn1 -&gt; glygn2)	2.4.1.18	Starch and sucrose metabolism
R_GLGNS1	glycogen synthase (ggn -&gt; glygn1)	2.4.1.11	Starch and sucrose metabolism
R_GLNS	glutamine synthetase		Glutamate metabolism
R_GLNt4	L-glutamine reversible transport via sodium symport		Transport, extracellular
R_GLNtm	L-glutamine transport via electroneutral transporter		Transport, mitochondrial
R_GLPASE1	glycogen phosphorylase (glygn2 -&gt; dxtrn)	2.4.1.1	Starch and sucrose metabolism
R_GLUPRT	glutamine phosphoribosyldiphosphate amidotransferase	2.4.2.14	Purine synthesis
R_GLUt7l	Glutamate transport, lysosomal		Transport, lysosomal
R_GLYt4	glycine transport via sodium symport		Transport, extracellular
R_GMPS2	GMP synthase		Nucleotide interconversion
R_GND	phosphogluconate dehydrogenase	1.1.1.44	Pentose phosphate pathway
R_GTMLTe	g-glutamyltransferase (e)	2.3.2.2	Glutathione metabolism
R_HEX1	hexokinase (D-glucose		Glycolysis/gluconeogenesis
R_HEX4	hexokinase (D-mannose	2.7.1.7	Fructose and mannose metabolism
R_HISt4	L-histidine transport in via sodium symport		Transport, extracellular
R_HOMt4	L-homoserine via sodium symport		Transport, extracellular
R_HXPRT	hypoxanthine phosphoribosyltransferase (Hypoxanthine)	2.4.2.8	Nucleotide salvage pathway
R_ICDHy	isocitrate dehydrogenase (NADP)	1.1.1.42	Citric acid cycle
R_ICDHyp	Isocitrate dehydrogenase (NADP+)	1.1.1.42	Citric acid cycle
R_IMPD	IMP dehydrogenase	1.1.1.205	Nucleotide interconversion
R_KSII_CORE2t	keratan sulfate II (core2) transport, golgi to extracellular		Transport, extracellular
R_KSII_CORE2tly	keratan sulfate II (core 2) transport, extracellular to lysosome		Transport, lysosomal
R_KSIt	keratan sulfate I transport, golgi to extracellular		Transport, extracellular
R_KSItly	keratan sulfate I transport, extracellular to lysosome		Transport, lysosomal
R_LCADi	lactaldehyde dehydrogenase	1.2.1.21	Pyruvate metabolism
R_LCADi_D	lactaldehyde dehydrogenase	1.2.1.21	Pyruvate metabolism
R_LEUt4	L-leucine transport in via sodium symport		Transport, extracellular
R_LGTHL	lactoylglutathione lyase	4.4.1.5	Pyruvate metabolism
R_LYStiDF	L-lysine transport via diffusion (extracellular to cytosol)		Transport, extracellular
R_M1316Mg	mannosyl-oligosaccharide 1,3-1,6-alpha-mannosidase	3.2.1.114	N-glycan synthesis
R_M13N2Tg	alpha-1,3-mannosyl-glycoprotein 2-beta-N-acetylglucosaminyltransferase	2.4.1.101	N-glycan synthesis
R_M16NTg	alpha-1,6-mannosyl-glycoprotein 2-beta-N-acetylglucosaminyltransferase	2.4.1.143	N-glycan synthesis
R_MANtg	mannose efflux from Golgi apparatus		Transport, golgi apparatus
R_MANtly	mannose efflux from lysosome		Transport, lysosomal
R_MDRPD	5-Methylthio-5-deoxy-D-ribulose 1-phosphate dehydratase		Arginine and Proline Metabolism
R_METAT	methionine adenosyltransferase		Methionine and cysteine metabolism
R_METt4	L-methionine transport in via sodium symport		Transport, extracellular
R_MG1er	mannosyl-oligosaccharide glucosidase, endoplasmic reticulum	3.2.1.106	N-glycan synthesis
R_MG2er	mannosyl-oligosaccharide glucosidase, endoplasmic reticulum		N-glycan synthesis
R_MG3er	mannosyl-oligosaccharide glucosidase, endoplasmic reticulum		N-glycan synthesis
R_MI1345PP	inositol-1,3,4,5-trisphosphate 5-phosphatase	3.1.3.56	Inositol phosphate metabolism
R_MI134PP	inositol-1,3,4-trisphosphate 1-phosphatase	3.1.3.61	Inositol phosphate metabolism
R_MI145PK	inositol-1,4,5-trisphosphate 3-kinase	2.7.1.127	Inositol phosphate metabolism
R_MI14PP	inositol-1,4-bisphosphate 1-phosphatase	3.1.3.61	Inositol phosphate metabolism
R_MI1PP	myo-inositol 1-phosphatase	3.1.3.25	Inositol phosphate metabolism
R_MI4PP	myo-inositol 4-phosphatase	3.1.3.25	Inositol phosphate metabolism
R_MTAP	5'-methylthioadenosine phosphorylase	2.4.2.28	Arginine and Proline Metabolism
R_NACHEX10ly	beta-N-acetylhexosaminidase, lysosomal	3.2.1.52	Keratan sulfate degradation
R_NACHEX11ly	beta-N-acetylhexosaminidase, lysosomal	3.2.1.52	Keratan sulfate degradation
R_NACHEX12ly	beta-N-acetylhexosaminidase, lysosomal	3.2.1.52	Keratan sulfate degradation
R_NACHEX13ly	beta-N-acetylhexosaminidase, lysosomal	3.2.1.52	Keratan sulfate degradation
R_NACHEX14ly	beta-N-acetylhexosaminidase, lysosomal	3.2.1.52	Keratan sulfate degradation
R_NACHEX15ly	beta-N-acetylhexosaminidase, lysosomal	3.2.1.52	Keratan sulfate degradation
R_NACHEX16ly	beta-N-acetylhexosaminidase, lysosomal	3.2.1.52	Keratan sulfate degradation
R_NACHEX17ly	beta-N-acetylhexosaminidase, lysosomal	3.2.1.52	Keratan sulfate degradation
R_NACHEX18ly	beta-N-acetylhexosaminidase, lysosomal	3.2.1.52	Keratan sulfate degradation
R_NACHEX19ly	beta-N-acetylhexosaminidase, lysosomal	3.2.1.52	Keratan sulfate degradation
R_NACHEX20ly	beta-N-acetylhexosaminidase, lysosomal	3.2.1.52	Keratan sulfate degradation
R_NACHEX21ly	beta-N-acetylhexosaminidase, lysosomal	3.2.1.52	Keratan sulfate degradation
R_NACHEX22ly	beta-N-acetylhexosaminidase, lysosomal	3.2.1.52	Keratan sulfate degradation
R_NACHEX23ly	beta-N-acetylhexosaminidase, lysosomal	3.2.1.52	Keratan sulfate degradation
R_NACHEX24ly	beta-N-acetylhexosaminidase, lysosomal	3.2.1.52	Keratan sulfate degradation
R_NACHEX25ly	beta-N-acetylhexosaminidase, lysosomal	3.2.1.52	Keratan sulfate degradation
R_NAGA2ly	N-acetylgalactosaminidase, alpha-	3.2.1.49	Keratan sulfate degradation
R_NAGLCAly	N-acetylglucosaminidase, lysosomal		Keratan sulfate degradation
R_NDP7g	nucleoside-diphosphatase (UDP), Golgi apparatus	3.6.1.6	Nucleotide interconversion
R_NICRNS	NICRNS		NAD metabolism
R_NP1	nucleotide phosphatase	3.4.2.1	NAD metabolism
R_NT5C	Nicotinate D-ribonucleotide phosphohydrolase	3.1.3.5	NAD metabolism
R_NTD10	5'-nucleotidase (XMP)	3.1.3.5	Nucleotide interconversion
R_NTD11	5'-nucleotidase (IMP)	3.1.3.5	Purine catabolism
R_NTD3	5'-nucleotidase (dCMP)	3.1.3.5	Pyrimidine catabolism
R_NTD6	5'-nucleotidase (dAMP)	3.1.3.5	Nucleotide interconversion
R_NTD7	5'-nucleotidase (AMP)	3.1.3.5	Nucleotide interconversion
R_NTD8	5'-nucleotidase (dGMP)	3.1.3.5	Nucleotide interconversion
R_NTD9	5'-nucleotidase (GMP)	3.1.3.5	Nucleotide interconversion
R_OPAHir	5-Oxoproline amidohydrolase (ATP-hydrolysing) (ir)	3.5.2.9	Glutathione metabolism
R_ORNDC	Ornithine Decarboxylase	4.1.1.17	Urea cycle
R_ORNtiDF	ornithine transport via diffusion (extracellular to cytosol)		Transport, extracellular
R_PAPtg	adenosine 3',5'-bisphosphate Golgi transport		Transport, golgi apparatus
R_PGCD	phosphoglycerate dehydrogenase	1.1.1.95	Glycine, serine, alanine and threonine metabolism
R_PGL	6-phosphogluconolactonase	3.1.1.31	Pentose phosphate pathway
R_PHEt4	L-phenylalanine transport in via sodium symport		Transport, extracellular
R_PI345P3P	phosphatidylinositol-3,4,5-trisphosphate 3-phosphatase	3.1.3.67	Inositol phosphate metabolism
R_PI34P5K	phosphatidylinositol 3,4-bisphosphate 5-kinase		Inositol phosphate metabolism
R_PI3P4K	phosphatidylinositol 3-phosphate 4-kinase	2.7.1.68	Inositol phosphate metabolism
R_PI45PLC	phosphatidylinositol 4,5-bisphosphate phospholipase C	3.1.4.11	Inositol phosphate metabolism
R_PI4P5K	phosphatidylinositol 4-phosphate 5-kinase	2.7.1.68	Glycerophospholipid metabolism
R_PI5P4K	phosphatidylinositol-5-phosphate 4-kinase	2.7.1.149	Inositol phosphate metabolism
R_PIK4	phosphatidylinositol 4-kinase	2.7.1.67	Glycerophospholipid metabolism
R_PItg	phosphate transport, Golgi apparatus		Transport, golgi apparatus
R_PPA	inorganic diphosphatase	3.6.1.1	Oxidative phosphorylation
R_PPAer	inorganic diphosphatase, endoplasmic reticulum	3.6.1.1	Miscellaneous
R_PPAm	inorganic diphosphatase	3.6.1.1	Oxidative phosphorylation
R_PRFGS	phosphoribosylformylglycinamidine synthase		Purine synthesis
R_PROt4	Na+/Proline-L symporter		Transport, extracellular
R_PSERT	phosphoserine transaminase	2.6.1.52	Glycine, serine, alanine and threonine metabolism
R_PSP_L	phosphoserine phosphatase (L-serine)	3.1.3.3	Glycine, serine, alanine and threonine metabolism
R_PYK	pyruvate kinase		Glycolysis/gluconeogenesis
R_RBFK	riboflavin kinase		Vitamin B2 metabolism
R_RNDR1	ribonucleoside-diphosphate reductase (ADP)	1.7.14.1	Nucleotide interconversion
R_RNDR2	ribonucleoside-diphosphate reductase (GDP)	1.7.14.1	Nucleotide interconversion
R_RNDR3	ribonucleoside-diphosphate reductase (CDP)	1.7.14.1	Nucleotide interconversion
R_RNDR4	ribonucleoside-diphosphate reductase (UDP)	1.7.14.1	Nucleotide interconversion
R_S23T2g	beta-galactoside alpha-2,3-sialyltransferase (core 2)	2.4.99.4	Keratan sulfate synthesis
R_S23T3g	beta-galactoside alpha-2,3-sialyltransferase (complex N-glycan)	2.4.99.6	Keratan sulfate synthesis
R_S6T10g	galactose/N-acetylglucosamine 6-O-sulfotransferase, Golgi apparatus		Keratan sulfate synthesis
R_S6T11g	galactose/N-acetylglucosamine 6-O-sulfotransferase, Golgi apparatus		Keratan sulfate synthesis
R_S6T12g	galactose/N-acetylglucosamine 6-O-sulfotransferase, Golgi apparatus		Keratan sulfate synthesis
R_S6T13g	galactose/N-acetylglucosamine 6-O-sulfotransferase, Golgi apparatus		Keratan sulfate synthesis
R_S6T14g	galactose/N-acetylglucosamine 6-O-sulfotransferase, Golgi apparatus		Keratan sulfate synthesis
R_S6T15g	galactose/N-acetylglucosamine 6-O-sulfotransferase, Golgi apparatus		Keratan sulfate synthesis
R_S6T1g	galactose/N-acetylglucosamine 6-O-sulfotransferase, Golgi apparatus		Keratan sulfate synthesis
R_S6T2g	galactose/N-acetylglucosamine 6-O-sulfotransferase, Golgi apparatus		Keratan sulfate synthesis
R_S6T3g	galactose/N-acetylglucosamine 6-O-sulfotransferase, Golgi apparatus		Keratan sulfate synthesis
R_S6T4g	galactose/N-acetylglucosamine 6-O-sulfotransferase, Golgi apparatus		Keratan sulfate synthesis
R_S6T5g	galactose/N-acetylglucosamine 6-O-sulfotransferase, Golgi apparatus		Keratan sulfate synthesis
R_S6T6g	galactose/N-acetylglucosamine 6-O-sulfotransferase, Golgi apparatus		Keratan sulfate synthesis
R_S6T7g	galactose/N-acetylglucosamine 6-O-sulfotransferase, Golgi apparatus		Keratan sulfate synthesis
R_S6T8g	galactose/N-acetylglucosamine 6-O-sulfotransferase, Golgi apparatus		Keratan sulfate synthesis
R_S6T9g	galactose/N-acetylglucosamine 6-O-sulfotransferase, Golgi apparatus		Keratan sulfate synthesis
R_SADT	sulfate adenylyltransferase	2.7.7.4	Nucleotide interconversion
R_SBTD_D2	D-sorbitol dehydrogenase (D-fructose producing)	1.1.1.14	Fructose and mannose metabolism
R_SERt4	L-serine via sodium symport		Transport, extracellular
R_SIAASE2ly	sialidase, lysosomal	3.2.1.18	Keratan sulfate degradation
R_SIAASE3ly	sialidase, lysosomal	3.2.1.18	Keratan sulfate degradation
R_SPHK21c	sphingosine kinase 2		Sphingolipid metabolism
R_SPMS	spermidine synthase	2.5.1.16	Urea cycle
R_SPODM	superoxide dismutase	1.15.1.1	ROS detoxification
R_SPODMn	superoxide dismutase, nuclear	1.15.1.1	ROS detoxification
R_SPODMx	superoxide dismutase, peroxisome	1.15.1.1	ROS detoxification
R_THRt4	L-threonine via sodium symport		Transport, extracellular
R_TRDR	thioredoxin reductase (NADPH)	1.8.1.9	Nucleotide interconversion
R_TRDR2	Thioredoxin (ubiquinone 10) reductase (NADPH)	1.8.1.9	Miscellaneous
R_TRDR3	Thioredoxin (ubiquinone 10) reductase (NADH)	1.8.1.9	Miscellaneous
R_UAGDP	UDP-N-acetylglucosamine diphosphorylase	2.7.7.23	Aminosugar metabolism
R_UDPDOLPT_L	UDPglucose	2.4.1.117	N-glycan synthesis
R_UDPDOLPT_U	UDPglucose	2.4.1.117	N-glycan synthesis
R_URIK1	uridine kinase (ATP	2.7.1.48	Pyrimidine synthesis
R_r0009	Pyrophosphate phosphohydrolase EC	3.6.1.1	Purine catabolism
R_r0010	hydrogen-peroxide	1.11.1.6	ROS detoxification
R_r0085	2-Oxoglutaramate amidohydrolase Glutamate metabolism EC	3.5.1.3	Urea cycle
R_r0086	2-Oxoglutaramate amidohydrolase Glutamate metabolism EC	3.5.1.3	Urea cycle
R_r0156	L-Glutamine	2.6.1.15	Urea cycle
R_r0157	L-Glutamine	2.6.1.15	Urea cycle
R_r0265	ATP	2.7.1.6	Unassigned
R_r0311	Palmitate	6.2.1.3	Fatty acid oxidation
R_r0355	Glycolysis / Glyconeogenesis EC	2.7.1.1	Glycolysis/gluconeogenesis
R_r0377	ATP	2.7.1.74	Pyrimidine catabolism
R_r0440	Palmitoyl-CoA	2.3.1.21	Fatty acid oxidation
R_r0443	Palmitoyl-CoA	2.3.1.21	Fatty acid oxidation
R_r0537	Sphinganine-1-phosphate pamlmitaldehyde-lyase Sphingolipid metabolism EC	4.1.2.27	Glycerophospholipid metabolism
R_r0786	sphinganine-1-phosphate palmitaldehyde-lyase Sphingolipid metabolism EC	4.1.2.27	Sphingolipid metabolism
R_r0787	3-sn-phosphatidate phosphohydrolase Sphingolipid metabolism EC	3.1.3.4	Sphingolipid metabolism
R_r1003	Facilitated diffusion		Transport, peroxisomal
R_r1008	Facilitated diffusion		Transport, mitochondrial
R_r1167	EC	2.3.1.26	Unassigned
R_r1171	EC	2.3.1.26	Unassigned
R_r1177	EC	3.1.1.13	Unassigned
R_r1183	EC	3.1.1.13	Unassigned
R_r1402	glycogenin Protein assembly		Exchange/demand reaction
R_r1403	Protein degradation		Exchange/demand reaction
R_r1434	Transport reaction		Transport, mitochondrial
R_r1457	hexadecanal	1.3.1.27	Sphingolipid metabolism
R_r1538	Anion Exchanger (AE) TCDB		Transport, extracellular
R_r1540	Neurotransmitter		Transport, extracellular
R_r1698	Y+LAT2 Utilized transport		Transport, extracellular
R_r1707	Y+LAT2 Utilized transport		Transport, extracellular
R_r1720	Y+LAT2 Utilized transport		Transport, extracellular
R_r1734	Y+LAT2 Utilized transport		Transport, extracellular
R_r1739	Y+LAT2 Utilized transport		Transport, extracellular
R_r1747	Y+LAT2 Utilized transport		Transport, extracellular
R_r1918	Y+LAT2 Utilized transport		Transport, extracellular
R_r2404	Mitochondrial Carrier (MC) TCDB		Transport, mitochondrial
R_r2443	Proposed Fatty Acid Transporter (FAT) TCDB		Transport, extracellular
R_r2473	Major Facilitator(MFS) TCDB		Transport, endoplasmic reticular
R_r2502	ATP-binding Cassette (ABC) TCDB		Transport, peroxisomal
R_RE2675C	RE2675		Sphingolipid metabolism
R_RE3241R	RE3241		Fatty acid synthesis
R_FAOXC10DCC8DCx	fatty acid beta oxidation(C10DC--&gt;C8DC)
R_FAOXC12DCC10DCx	fatty acid beta oxidation(C12DC--&gt;C10DC)x
R_FAOXC14DCC12DCx	fatty acid beta oxidation(C14DC--&gt;C12DC)x
R_FAOXC16DCC14DCx	fatty acid beta oxidation(C16DC--&gt;C14DC)x
R_FAOXC16DCr	fatty acid activation(C16DC)er
R_FAOXC16OHC16r	fatty acid omega oxidation(C16--&gt;w-OHC16)er
R_FAOXC6DCC4DCx	fatty acid beta oxidation(C6DC--&gt;C4DC)x
R_FAOXC8DCC6DCx	fatty acid beta oxidation(C8DC--&gt;C6DC)x
R_FAOXOHC16C16DCc	fatty acid omega oxidation(w-OHC16--&gt;C16DC)c
R_HEXDICOAACBPx	transport of hexadecanedioyl coa
R_SUCCOAPET	thioesterification of succinyl coa for release into cytosol
R_GNDc	phosphogluconate dehydrogenase	1.1.1.44	Pentose phosphate pathway
R_PGLc	6-phosphogluconolactonase	3.1.1.31	Pentose phosphate pathway
R_TAURCHAe	exit of taurine from the enterocytes		Transport, extracellular
R_2HBO_b	2-Hydroxybutyrate	1.1.1.27	Propanoate metabolism
R_2HBO_f	2-Hydroxybutyrate	1.1.1.27	Propanoate metabolism
R_2HBt2_b	2-hydroxybutyrate cotransport with proton		Transport, extracellular
R_2HBt2_f	2-hydroxybutyrate cotransport with proton		Transport, extracellular
R_34DHOXPEGOX_b	3,4-Dihydroxyphenylethyleneglycol	1.1.1.1	Tyrosine metabolism
R_34DHOXPEGOX_f	3,4-Dihydroxyphenylethyleneglycol	1.1.1.1	Tyrosine metabolism
R_3M4HDXPAC_b	3-Methoxy-4-hydroxyphenylacetaldehyde	1.2.1.5	Tyrosine metabolism
R_3M4HDXPAC_f	3-Methoxy-4-hydroxyphenylacetaldehyde	1.2.1.5	Tyrosine metabolism
R_3MOX4HOXPGALDOX_NADP__b	3-Methoxy-4-hydroxyphenylglycolaldehyde	1.2.1.5	Tyrosine metabolism
R_3MOX4HOXPGALDOX_NADP__f	3-Methoxy-4-hydroxyphenylglycolaldehyde	1.2.1.5	Tyrosine metabolism
R_4HOXPACDOX_NADP__b	4-Hydroxyphenylacetaldehyde	1.2.1.5	Tyrosine metabolism
R_4HOXPACDOX_NADP__f	4-Hydroxyphenylacetaldehyde	1.2.1.5	Tyrosine metabolism
R_ACACT10m_b	acetyl-CoA C-acetyltransferase, mitochondrial	2.3.1.9	Valine, leucine, and isoleucine metabolism
R_ACACT10m_f	acetyl-CoA C-acetyltransferase, mitochondrial	2.3.1.9	Valine, leucine, and isoleucine metabolism
R_ACACT1rm_b	acetyl-CoA C-acetyltransferase, mitochondrial	2.3.1.9	Tryptophan metabolism
R_ACACT1rm_f	acetyl-CoA C-acetyltransferase, mitochondrial	2.3.1.9	Tryptophan metabolism
R_ACACt2_b	acetoacetate transport via proton symport		Transport, extracellular
R_ACACt2_f	acetoacetate transport via proton symport		Transport, extracellular
R_ACACt2m_f	Acetoacetate mitochondrial transport via H+ symport		Transport, mitochondrial
R_ACETONEt2_b	acetone transport via proton symport		Transport, extracellular
R_ACETONEt2_f	acetone transport via proton symport		Transport, extracellular
R_ACETONEt2m_b	acetone mitochondrial transport via proton symport		Transport, mitochondrial
R_ACETONEt2m_f	acetone mitochondrial transport via proton symport		Transport, mitochondrial
R_ACGAMPM_f	phosphoacetylglucosamine mutase	5.4.2.3	Aminosugar metabolism
R_ACNAMlt_b	N-acetylneuraminate transport into lysososme		Transport, lysosomal
R_ACONTm_b	Aconitate hydratase	4.2.1.3	Citric acid cycle
R_ACONTm_f	Aconitate hydratase	4.2.1.3	Citric acid cycle
R_ADK1m_b	adenylate kinase, mitochondrial	2.7.4.3	Nucleotide interconversion
R_ADK1m_f	adenylate kinase, mitochondrial	2.7.4.3	Nucleotide interconversion
R_AHC_b	adenosylhomocysteinase	3.3.1.1	Methionine and cysteine metabolism
R_AHC_f	adenosylhomocysteinase	3.3.1.1	Methionine and cysteine metabolism
R_AICART_b	phosphoribosylaminoimidazolecarboxamide formyltransferase	2.1.2.3	Purine synthesis
R_AICART_f	phosphoribosylaminoimidazolecarboxamide formyltransferase	2.1.2.3	Purine synthesis
R_AIRCr_b	phosphoribosylaminoimidazole carboxylase		Purine synthesis
R_AIRCr_f	phosphoribosylaminoimidazole carboxylase		Purine synthesis
R_ALCD1_b	alcohol dehydrogenase (methanol)	1.1.1.1	Miscellaneous
R_ALCD1_f	alcohol dehydrogenase (methanol)	1.1.1.1	Miscellaneous
R_ARTPLM1_f	R group to palmitate conversion		R group synthesis
R_ARTPLM2_f	R group to palmitate conversion		R group synthesis
R_Asn_X_Ser_Thrtr_b	Asn-X-Ser/Thr transport (from ER to lysosome)		Transport, endoplasmic reticular
R_ASPTAm_b	aspartate transaminase	2.6.1.1	Alanine and aspartate metabolism
R_ASPTAm_f	aspartate transaminase	2.6.1.1	Alanine and aspartate metabolism
R_BTNt2_b	Biotin reversible transport via proton symport		Transport, extracellular
R_BTNt2_f	Biotin reversible transport via proton symport		Transport, extracellular
R_BTNt2m_b	Biotin reversible transport via proton symport, mitochondria		Transport, mitochondrial
R_BTNt2m_f	Biotin reversible transport via proton symport, mitochondria		Transport, mitochondrial
R_BUTt2m_b	Butyrate mitochondrial transport via proton symport, reversible		Transport, mitochondrial
R_BUTt2m_f	Butyrate mitochondrial transport via proton symport, reversible		Transport, mitochondrial
R_BUTt2r_b	Butyrate transport via proton symport, reversible		Transport, extracellular
R_BUTt2r_f	Butyrate transport via proton symport, reversible		Transport, extracellular
R_C2M26DCOAHLm_b	cis-2-Methyl-5-isopropylhexa-2,5-dienoyl-CoA hydro-lyase (m)	4.2.1.17	Limonene and pinene degradation
R_C2M26DCOAHLm_f	cis-2-Methyl-5-isopropylhexa-2,5-dienoyl-CoA hydro-lyase (m)	4.2.1.17	Limonene and pinene degradation
R_CDIPTr_b	phosphatidylinositol synthase (Homo sapiens)	2.7.8.11	Glycerophospholipid metabolism
R_CDIPTr_f	phosphatidylinositol synthase (Homo sapiens)	2.7.8.11	Glycerophospholipid metabolism
R_CMPACNAtg_f	CMP-Sia Golgi transport via CMP antiport		Transport, golgi apparatus
R_CREATt4_2_r_f	Creatine transport (sodium symport) (2		Transport, extracellular
R_CYSTAm_b	cysteine transaminase (mitochondrial)	2.6.1.3	Methionine and cysteine metabolism
R_CYSTAm_f	cysteine transaminase (mitochondrial)	2.6.1.3	Methionine and cysteine metabolism
R_CYTK1_b	cytidylate kinase (CMP)		Nucleotide interconversion
R_CYTK10_f	cytidylate kinase (CMP,dGTP)	2.7.4.14	Nucleotide interconversion
R_CYTK10n_b	cytidylate kinase (CMP,dGTP),nuclear	2.7.4.14	Nucleotide interconversion
R_CYTK10n_f	cytidylate kinase (CMP,dGTP),nuclear	2.7.4.14	Nucleotide interconversion
R_CYTK11_f	cytidylate kinase (dCMP,dGTP)	2.7.4.14	Nucleotide interconversion
R_CYTK11n_b	cytidylate kinase (dCMP,dGTP),nuclear	2.7.4.14	Nucleotide interconversion
R_CYTK11n_f	cytidylate kinase (dCMP,dGTP),nuclear	2.7.4.14	Nucleotide interconversion
R_CYTK12_b	cytidylate kinase (dCMP,dCTP)	2.7.4.14	Nucleotide interconversion
R_CYTK12_f	cytidylate kinase (dCMP,dCTP)	2.7.4.14	Nucleotide interconversion
R_CYTK12n_b	cytidylate kinase (dCMP,dCTP),nuclear	2.7.4.14	Nucleotide interconversion
R_CYTK12n_f	cytidylate kinase (dCMP,dCTP),nuclear	2.7.4.14	Nucleotide interconversion
R_CYTK13_b	cytidylate kinase (dCMP,dATP)	2.7.4.14	Nucleotide interconversion
R_CYTK13_f	cytidylate kinase (dCMP,dATP)	2.7.4.14	Nucleotide interconversion
R_CYTK13n_b	cytidylate kinase (dCMP,dATP),nuclear	2.7.4.14	Nucleotide interconversion
R_CYTK13n_f	cytidylate kinase (dCMP,dATP),nuclear	2.7.4.14	Nucleotide interconversion
R_CYTK14_b	cytidylate kinase (dCMP,UTP)	2.7.4.14	Nucleotide interconversion
R_CYTK14_f	cytidylate kinase (dCMP,UTP)	2.7.4.14	Nucleotide interconversion
R_CYTK14n_b	cytidylate kinase (dCMP,CTP),nuclear	2.7.4.14	Nucleotide interconversion
R_CYTK14n_f	cytidylate kinase (dCMP,CTP),nuclear	2.7.4.14	Nucleotide interconversion
R_CYTK1n_b	cytidylate kinase (CMP),nuclear	2.7.4.14	Nucleotide interconversion
R_CYTK1n_f	cytidylate kinase (CMP),nuclear	2.7.4.14	Nucleotide interconversion
R_CYTK2_b	cytidylate kinase (dCMP)		Nucleotide interconversion
R_CYTK2_f	cytidylate kinase (dCMP)		Nucleotide interconversion
R_CYTK2n_b	cytidylate kinase (dCMP),nuclear	2.7.4.14	Nucleotide interconversion
R_CYTK2n_f	cytidylate kinase (dCMP),nuclear	2.7.4.14	Nucleotide interconversion
R_CYTK3n_b	cytidylate kinase (dCMP,CTP),nuclear	2.7.4.14	Nucleotide interconversion
R_CYTK3n_f	cytidylate kinase (dCMP,CTP),nuclear	2.7.4.14	Nucleotide interconversion
R_CYTK4n_b	cytidylate kinase (dCMP,GTP),nuclear	2.7.4.14	Nucleotide interconversion
R_CYTK4n_f	cytidylate kinase (dCMP,GTP),nuclear	2.7.4.14	Nucleotide interconversion
R_CYTK5_b	cytidylate kinase (dCMP)	2.7.4.14	Nucleotide interconversion
R_CYTK5_f	cytidylate kinase (dCMP)	2.7.4.14	Nucleotide interconversion
R_CYTK5n_b	cytidylate kinase (CMP),nuclear	2.7.4.14	Nucleotide interconversion
R_CYTK5n_f	cytidylate kinase (CMP),nuclear	2.7.4.14	Nucleotide interconversion
R_CYTK6_b	cytidylate kinase (CMP,CTP)	2.7.4.14	Nucleotide interconversion
R_CYTK6_f	cytidylate kinase (CMP,CTP)	2.7.4.14	Nucleotide interconversion
R_CYTK6n_b	cytidylate kinase (CMP,CTP),nuclear	2.7.4.14	Nucleotide interconversion
R_CYTK6n_f	cytidylate kinase (CMP,CTP),nuclear	2.7.4.14	Nucleotide interconversion
R_CYTK7_b	cytidylate kinase (CMP,UTP)	2.7.4.14	Nucleotide interconversion
R_CYTK7_f	cytidylate kinase (CMP,UTP)	2.7.4.14	Nucleotide interconversion
R_CYTK7n_b	cytidylate kinase (CMP,UTP),nuclear	2.7.4.14	Nucleotide interconversion
R_CYTK7n_f	cytidylate kinase (CMP,UTP),nuclear	2.7.4.14	Nucleotide interconversion
R_CYTK8_b	cytidylate kinase (CMP,dATP)	2.7.4.14	Nucleotide interconversion
R_CYTK8_f	cytidylate kinase (CMP,dATP)	2.7.4.14	Nucleotide interconversion
R_CYTK8n_b	cytidylate kinase (CMP,dATP),nuclear	2.7.4.14	Nucleotide interconversion
R_CYTK8n_f	cytidylate kinase (CMP,dATP),nuclear	2.7.4.14	Nucleotide interconversion
R_CYTK9_b	cytidylate kinase (CMP,dCTP)	2.7.4.14	Nucleotide interconversion
R_CYTK9n_b	cytidylate kinase (CMP,dCTP),nuclear	2.7.4.14	Nucleotide interconversion
R_CYTK9n_f	cytidylate kinase (CMP,dCTP),nuclear	2.7.4.14	Nucleotide interconversion
R_DCMPDA_b	dCMP deaminase	3.5.4.12	Pyrimidine catabolism
R_DCMPDA_f	dCMP deaminase	3.5.4.12	Pyrimidine catabolism
R_DGK1_b	deoxyguanylate kinase (dGMP		Nucleotide interconversion
R_DGK1_f	deoxyguanylate kinase (dGMP		Nucleotide interconversion
R_DGSNtm_f	deoyguanosine transport in mitochondria		Transport, mitochondrial
R_D_LACt2_b	D-lactate transport via proton symport		Transport, extracellular
R_D_LACt2_f	D-lactate transport via proton symport		Transport, extracellular
R_D_LACtm_b	D-lactate transport, mitochondrial		Transport, mitochondrial
R_D_LACtm_f	D-lactate transport, mitochondrial		Transport, mitochondrial
R_DM_T_antigen_g__b	DM T antigen(g)		Exchange/demand reaction
R_DPGM_f	Diphosphoglyceromutase	5.4.2.1	Glycolysis/gluconeogenesis
R_DUDPtn_f	dUDP nuclear transport		Transport, nuclear
R_DUMPtn_b	dUMP nuclear transport		Transport, nuclear
R_DURIPP_b	deoxyuridine phosphorylase		Nucleotide interconversion
R_DURIPP_f	deoxyuridine phosphorylase		Nucleotide interconversion
R_ECOAH12m_b	3-hydroxyacyl-CoA dehydratase (3-hydroxyisobutyryl-CoA) (mitochondria)	4.2.1.17	Valine, leucine, and isoleucine metabolism
R_ECOAH12m_f	3-hydroxyacyl-CoA dehydratase (3-hydroxyisobutyryl-CoA) (mitochondria)	4.2.1.17	Valine, leucine, and isoleucine metabolism
R_ECOAH1m_b	3-hydroxyacyl-CoA dehydratase (3-hydroxybutanoyl-CoA) (mitochondria)	4.2.1.17	Tryptophan metabolism
R_ECOAH1m_f	3-hydroxyacyl-CoA dehydratase (3-hydroxybutanoyl-CoA) (mitochondria)	4.2.1.17	Tryptophan metabolism
R_ECOAH9m_b	2-Methylprop-2-enoyl-CoA (2-Methylbut-2-enoyl-CoA), mitochondrial	4.2.1.17	Valine, leucine, and isoleucine metabolism
R_ECOAH9m_f	2-Methylprop-2-enoyl-CoA (2-Methylbut-2-enoyl-CoA), mitochondrial	4.2.1.17	Valine, leucine, and isoleucine metabolism
R_ENO_b	enolase	4.2.1.11	Glycolysis/gluconeogenesis
R_ENO_f	enolase	4.2.1.11	Glycolysis/gluconeogenesis
R_ESTRADIOLGLCt_b	estradiol glucuronide transport via bicarbonate countertransport		Transport, extracellular
R_ESTRADIOLGLCt_f	estradiol glucuronide transport via bicarbonate countertransport		Transport, extracellular
R_ESTRONESt_b	estrone 3-sulfate transport via bicarbonate countertransport		Transport, extracellular
R_ESTRONESt_f	estrone 3-sulfate transport via bicarbonate countertransport		Transport, extracellular
R_F1PGT_f	fucose-1-phosphate guanylyltransferase	2.7.7.30	Fructose and mannose metabolism
R_FACOAL150_b	fatty-acid--CoA ligase	6.2.1.3	Fatty acid oxidation
R_FACOAL150_f	fatty-acid--CoA ligase	6.2.1.3	Fatty acid oxidation
R_FACOAL170_b	fatty-acid--CoA ligase	6.2.1.3	Fatty acid oxidation
R_FACOAL170_f	fatty-acid--CoA ligase	6.2.1.3	Fatty acid oxidation
R_FACOAL204_b	fatty-acid--CoA ligase	6.2.1.3	Fatty acid oxidation
R_FACOAL204_f	fatty-acid--CoA ligase	6.2.1.3	Fatty acid oxidation
R_FALDH_f	formaldehyde dehydrogenase	1.2.1.1	Tyrosine metabolism
R_FBA_b	fructose-bisphosphate aldolase	4.1.2.13	Glycolysis/gluconeogenesis
R_FBA_f	fructose-bisphosphate aldolase	4.1.2.13	Glycolysis/gluconeogenesis
R_FBA2_b	D-Fructose 1-phosphate D-glyceraldehyde-3-phosphate-lyase	4.1.2.13	Fructose and mannose metabolism
R_FBA2_f	D-Fructose 1-phosphate D-glyceraldehyde-3-phosphate-lyase	4.1.2.13	Fructose and mannose metabolism
R_FBA4_b	D-Fructose 1-phosphate D-glyceraldehyde-3-phosphate-lyase	4.1.2.13	Glyoxylate and dicarboxylate metabolism
R_FBA4_f	D-Fructose 1-phosphate D-glyceraldehyde-3-phosphate-lyase	4.1.2.13	Glyoxylate and dicarboxylate metabolism
R_FTHFL_b	Formate-tetrahydrofolate ligase		Folate metabolism
R_FTHFL_f	Formate-tetrahydrofolate ligase		Folate metabolism
R_FUM_b	fumarase	4.2.1.2	Citric acid cycle
R_FUM_f	fumarase	4.2.1.2	Citric acid cycle
R_FUMm_b	fumarase, mitochondrial	4.2.1.2	Citric acid cycle
R_FUMm_f	fumarase, mitochondrial	4.2.1.2	Citric acid cycle
R_FUMTSULtm_f	Fumarate		Transport, mitochondrial
R_GALU_f	UTP-glucose-1-phosphate uridylyltransferase	2.7.7.9	Galactose metabolism
R_GAPD_b	glyceraldehyde-3-phosphate dehydrogenase	1.2.1.12	Glycolysis/gluconeogenesis
R_GAPD_f	glyceraldehyde-3-phosphate dehydrogenase	1.2.1.12	Glycolysis/gluconeogenesis
R_GARFT_f	phosphoribosylglycinamide formyltransferase	2.1.2.2	Purine synthesis
R_GDPFUCtg_f	GDPFuc Golgi transport via CMP antiport		Transport, golgi apparatus
R_GDPtg_b	GDP intracellular transport		Transport, golgi apparatus
R_GHMT2rm_b	glycine hydroxymethyltransferase, reversible, mitochondrial	2.1.2.1	Glycine, serine, alanine and threonine metabolism
R_GHMT2rm_f	glycine hydroxymethyltransferase, reversible, mitochondrial	2.1.2.1	Glycine, serine, alanine and threonine metabolism
R_GK1_b	guanylate kinase (GMP		Nucleotide interconversion
R_GK1_f	guanylate kinase (GMP		Nucleotide interconversion
R_GLYtm_b	glycine passive transport to mitochondria		Transport, mitochondrial
R_GMPtg_f	GMP transport (Golgi)	6.3.5.2	Transport, golgi apparatus
R_GTHP_b	glutathione peroxidase	1.11.1.9	Glutathione metabolism
R_GTHP_f	glutathione peroxidase	1.11.1.9	Glutathione metabolism
R_GTHPm_b	glutathione peroxidase, mitochondria	1.11.1.9	Glutathione metabolism
R_GTHPm_f	glutathione peroxidase, mitochondria	1.11.1.9	Glutathione metabolism
R_H2O2tn_b	hydrogen peroxide nuclear transport		Transport, nuclear
R_H2Otg_f	H2O transport, Golgi apparatus		Transport, golgi apparatus
R_HACD1m_b	3-hydroxyacyl-CoA dehydrogenase (acetoacetyl-CoA) (mitochondria)	1.1.1.35	Tryptophan metabolism
R_HACD1m_f	3-hydroxyacyl-CoA dehydrogenase (acetoacetyl-CoA) (mitochondria)	1.1.1.35	Tryptophan metabolism
R_HACD9m_b	3-hydroxyacyl-CoA dehydrogenase (2-Methylacetoacetyl-CoA), mitochondrial	1.1.1.35	Valine, leucine, and isoleucine metabolism
R_HACD9m_f	3-hydroxyacyl-CoA dehydrogenase (2-Methylacetoacetyl-CoA), mitochondrial	1.1.1.35	Valine, leucine, and isoleucine metabolism
R_Htg_f	proton diffusion (Golgi)		Transport, golgi apparatus
R_IMPC_b	IMP cyclohydrolase	3.5.4.10	Purine synthesis
R_IMPC_f	IMP cyclohydrolase	3.5.4.10	Purine synthesis
R_ITCOALm_b	Itaconate--CoA ligase (ADP-forming), mitochondrial	6.2.1.5	C5-branched dibasic acid metabolism
R_ITCOALm_f	Itaconate--CoA ligase (ADP-forming), mitochondrial	6.2.1.5	C5-branched dibasic acid metabolism
R_LALDO_b	D-Lactaldehyde	1.1.1.1	Pyruvate metabolism
R_LALDO_f	D-Lactaldehyde	1.1.1.1	Pyruvate metabolism
R_LCYSTATm_b	L-Cysteate	2.6.1.1	Methionine and cysteine metabolism
R_LCYSTATm_f	L-Cysteate	2.6.1.1	Methionine and cysteine metabolism
R_LDH_D_f	D-lactate dehydrogenase	1.1.1.28	Pyruvate metabolism
R_LDH_L_b	L-lactate dehydrogenase	1.1.1.27	Glycolysis/gluconeogenesis
R_LDH_L_f	L-lactate dehydrogenase	1.1.1.27	Glycolysis/gluconeogenesis
R_LDH_Lm_b	L-lactate dehydrogenase	1.1.1.27	Pyruvate metabolism
R_LDH_Lm_f	L-lactate dehydrogenase	1.1.1.27	Pyruvate metabolism
R_L_LACt2r_b	L-lactate reversible transport via proton symport		Transport, extracellular
R_L_LACt2r_f	L-lactate reversible transport via proton symport		Transport, extracellular
R_L_LACtm_b	L-lactate transport, mitochondrial		Transport, mitochondrial
R_L_LACtm_f	L-lactate transport, mitochondrial		Transport, mitochondrial
R_MALSO3tm_b	Malate		Transport, mitochondrial
R_MCLOR_b	3-Mercaptolactate	1.1.1.27	Methionine and cysteine metabolism
R_MCLOR_f	3-Mercaptolactate	1.1.1.27	Methionine and cysteine metabolism
R_MDH_b	malate dehydrogenase	1.1.1.37	Citric acid cycle
R_MDH_f	malate dehydrogenase	1.1.1.37	Citric acid cycle
R_MDHm_b	malate dehydrogenase, mitochondrial	1.1.1.37	Citric acid cycle
R_MDHm_f	malate dehydrogenase, mitochondrial	1.1.1.37	Citric acid cycle
R_MECOALm_f	mesaconate--CoA ligase (ADP-forming), mitochondrial	6.2.1.5	C5-branched dibasic acid metabolism
R_MTHFC_b	methenyltetrahydrofolate cyclohydrolase	3.5.4.9	Folate metabolism
R_MTHFC_f	methenyltetrahydrofolate cyclohydrolase	3.5.4.9	Folate metabolism
R_MTHFCm_b	methenyltetrahydrifikate cyclohydrolase, mitochondrial	3.5.4.9	Folate metabolism
R_MTHFCm_f	methenyltetrahydrifikate cyclohydrolase, mitochondrial	3.5.4.9	Folate metabolism
R_MTHFD_b	methylenetetrahydrofolate dehydrogenase (NADP)	1.5.1.5	Folate metabolism
R_MTHFD_f	methylenetetrahydrofolate dehydrogenase (NADP)	1.5.1.5	Folate metabolism
R_MTHFD2m_b	methylenetetrahydrofolate dehydrogenase (NAD), mitochondrial	1.5.1.5	Folate metabolism
R_MTHFD2m_f	methylenetetrahydrofolate dehydrogenase (NAD), mitochondrial	1.5.1.5	Folate metabolism
R_MTHFDm_b	methylenetetrahydrofolate dehydrogenase (NADP), mitochondrial	1.5.1.5	Folate metabolism
R_MTHFDm_f	methylenetetrahydrofolate dehydrogenase (NADP), mitochondrial	1.5.1.5	Folate metabolism
R_MTRI_f	5-methylthioribose-1-phosphate isomerase	5.3.1.23	Arginine and Proline Metabolism
R_NDPK1_b	nucleoside-diphosphate kinase (ATP		Nucleotide interconversion
R_NDPK1_f	nucleoside-diphosphate kinase (ATP		Nucleotide interconversion
R_NDPK10_b	nucleoside-diphosphate kinase (ATP	2.7.4.6	Nucleotide interconversion
R_NDPK10_f	nucleoside-diphosphate kinase (ATP	2.7.4.6	Nucleotide interconversion
R_NDPK10n_b	nucleoside-diphosphate kinase (ATP	2.7.4.6	Nucleotide interconversion
R_NDPK10n_f	nucleoside-diphosphate kinase (ATP	2.7.4.6	Nucleotide interconversion
R_NDPK1n_b	nucleoside-diphosphate kinase (ATP	2.7.4.6	Nucleotide interconversion
R_NDPK1n_f	nucleoside-diphosphate kinase (ATP	2.7.4.6	Nucleotide interconversion
R_NDPK2_b	nucleoside-diphosphate kinase (ATP		Nucleotide interconversion
R_NDPK2_f	nucleoside-diphosphate kinase (ATP		Nucleotide interconversion
R_NDPK2n_b	nucleoside-diphosphate kinase (ATP	2.7.4.6	Nucleotide interconversion
R_NDPK2n_f	nucleoside-diphosphate kinase (ATP	2.7.4.6	Nucleotide interconversion
R_NDPK3_b	nucleoside-diphosphate kinase (ATP		Nucleotide interconversion
R_NDPK3_f	nucleoside-diphosphate kinase (ATP		Nucleotide interconversion
R_NDPK3n_b	nucleoside-diphosphate kinase (ATP	2.7.4.6	Nucleotide interconversion
R_NDPK3n_f	nucleoside-diphosphate kinase (ATP	2.7.4.6	Nucleotide interconversion
R_NDPK4_b	nucleoside-diphosphate kinase (ATP		Nucleotide interconversion
R_NDPK4_f	nucleoside-diphosphate kinase (ATP		Nucleotide interconversion
R_NDPK4n_b	nucleoside-diphosphate kinase (ATP	2.7.4.6	Nucleotide interconversion
R_NDPK4n_f	nucleoside-diphosphate kinase (ATP	2.7.4.6	Nucleotide interconversion
R_NDPK5_b	Nucleoside-diphosphate kinase (ATP		Nucleotide interconversion
R_NDPK5_f	Nucleoside-diphosphate kinase (ATP		Nucleotide interconversion
R_NDPK5n_b	nucleoside-diphosphate kinase (ATP	2.7.4.6	Nucleotide interconversion
R_NDPK5n_f	nucleoside-diphosphate kinase (ATP	2.7.4.6	Nucleotide interconversion
R_NDPK6_b	Nucleoside-diphosphate kinase (ATP		Nucleotide interconversion
R_NDPK6_f	Nucleoside-diphosphate kinase (ATP		Nucleotide interconversion
R_NDPK6n_b	nucleoside-diphosphate kinase (ATP	2.7.4.6	Nucleotide interconversion
R_NDPK6n_f	nucleoside-diphosphate kinase (ATP	2.7.4.6	Nucleotide interconversion
R_NDPK7_b	nucleoside-diphosphate kinase (ATP		Nucleotide interconversion
R_NDPK7_f	nucleoside-diphosphate kinase (ATP		Nucleotide interconversion
R_NDPK7n_b	nucleoside-diphosphate kinase (ATP	2.7.4.6	Nucleotide interconversion
R_NDPK7n_f	nucleoside-diphosphate kinase (ATP	2.7.4.6	Nucleotide interconversion
R_NDPK8_b	Nucleoside-diphosphate kinase (ATP		Nucleotide interconversion
R_NDPK8_f	Nucleoside-diphosphate kinase (ATP		Nucleotide interconversion
R_NDPK8n_b	nucleoside-diphosphate kinase (ATP	2.7.4.6	Nucleotide interconversion
R_NDPK8n_f	nucleoside-diphosphate kinase (ATP	2.7.4.6	Nucleotide interconversion
R_NDPK9_b	nucleoside-diphosphate kinase (ATP	2.7.4.6	Nucleotide interconversion
R_NDPK9_f	nucleoside-diphosphate kinase (ATP	2.7.4.6	Nucleotide interconversion
R_NDPK9n_b	nucleoside-diphosphate kinase (ATP	2.7.4.6	Nucleotide interconversion
R_NDPK9n_f	nucleoside-diphosphate kinase (ATP	2.7.4.6	Nucleotide interconversion
R_O2Stn_f	superoxide anion transport via diffusion (nucleus)		Transport, nuclear
R_O2Stx_f	superoxide anion transport via diffusion (peroxisome)		Transport, peroxisomal
R_O2tn_b	O2 nuclear transport		Transport, nuclear
R_ORNTArm_b	ornithine transaminase reversible (m)	2.6.1.13	Urea cycle
R_ORNTArm_f	ornithine transaminase reversible (m)	2.6.1.13	Urea cycle
R_PAPStg_f	3'-Phosphoadenylyl sufate Golgi transport		Transport, golgi apparatus
R_PGI_b	glucose-6-phosphate isomerase	5.3.1.9	Glycolysis/gluconeogenesis
R_PGI_f	glucose-6-phosphate isomerase	5.3.1.9	Glycolysis/gluconeogenesis
R_PGK_b	phosphoglycerate kinase		Glycolysis/gluconeogenesis
R_PGK_f	phosphoglycerate kinase		Glycolysis/gluconeogenesis
R_PGM_b	phosphoglycerate mutase	5.4.2.1	Glycolysis/gluconeogenesis
R_PGM_f	phosphoglycerate mutase	5.4.2.1	Glycolysis/gluconeogenesis
R_PGMT_b	phosphoglucomutase	5.4.2.2	Glycolysis/gluconeogenesis
R_PGMT_f	phosphoglucomutase	5.4.2.2	Glycolysis/gluconeogenesis
R_PHETA1m_b	phenylalanine transaminase (m)	2.6.1.58	Phenylalanine metabolism
R_PHETA1m_f	phenylalanine transaminase (m)	2.6.1.58	Phenylalanine metabolism
R_PIt2m_b	phosphate transporter, mitochondrial		Transport, mitochondrial
R_PIt2m_f	phosphate transporter, mitochondrial		Transport, mitochondrial
R_PItx_b	Phosphate transporter, peroxisome		Transport, peroxisomal
R_PMANM_b	phosphomannomutase	5.4.2.8	Fructose and mannose metabolism
R_PNP_b	purine-nucleoside phosphorylase	3.4.2.1	NAD metabolism
R_PNP_f	purine-nucleoside phosphorylase	3.4.2.1	NAD metabolism
R_PPM_b	phosphopentomutase	5.4.2.7	Pentose phosphate pathway
R_PPM_f	phosphopentomutase	5.4.2.7	Pentose phosphate pathway
R_PRAGSr_f	phosphoribosylglycinamide synthase		Purine synthesis
R_PRASCS_b	phosphoribosylaminoimidazolesuccinocarboxamide synthase		Purine synthesis
R_PRASCS_f	phosphoribosylaminoimidazolesuccinocarboxamide synthase		Purine synthesis
R_PROSTGE2t_b	prostaglandin transport via bicarbonate countertransport		Transport, extracellular
R_PROSTGE2t_f	prostaglandin transport via bicarbonate countertransport		Transport, extracellular
R_PRPPS_b	phosphoribosylpyrophosphate synthetase		Pentose phosphate pathway
R_PRPPS_f	phosphoribosylpyrophosphate synthetase		Pentose phosphate pathway
R_PSSA1_hs_b	Phosphatidylserine synthase homo sapiens	2.7.8.8	Glycerophospholipid metabolism
R_PSSA1_hs_f	Phosphatidylserine synthase homo sapiens	2.7.8.8	Glycerophospholipid metabolism
R_PUNP1_b	purine-nucleoside phosphorylase (Adenosine)	3.4.2.1	Nucleotide interconversion
R_PUNP1_f	purine-nucleoside phosphorylase (Adenosine)	3.4.2.1	Nucleotide interconversion
R_PUNP2_b	purine-nucleoside phosphorylase (Deoxyadenosine)	3.4.2.1	Purine catabolism
R_PUNP2_f	purine-nucleoside phosphorylase (Deoxyadenosine)	3.4.2.1	Purine catabolism
R_PUNP3_b	purine-nucleoside phosphorylase (Guanosine)	3.4.2.1	Purine catabolism
R_PUNP3_f	purine-nucleoside phosphorylase (Guanosine)	3.4.2.1	Purine catabolism
R_PUNP4_b	purine-nucleoside phosphorylase (Deoxyguanosine)	3.4.2.1	Purine catabolism
R_PUNP4_f	purine-nucleoside phosphorylase (Deoxyguanosine)	3.4.2.1	Purine catabolism
R_PUNP5_b	purine-nucleoside phosphorylase (Inosine)	3.4.2.1	Purine catabolism
R_PUNP5_f	purine-nucleoside phosphorylase (Inosine)	3.4.2.1	Purine catabolism
R_PUNP6_b	purine-nucleoside phosphorylase (Deoxyinosine)	3.4.2.1	Purine catabolism
R_PUNP6_f	purine-nucleoside phosphorylase (Deoxyinosine)	3.4.2.1	Purine catabolism
R_PUNP7_b	purine-nucleoside phosphorylase (Xanthosine)	3.4.2.1	Nucleotide interconversion
R_PUNP7_f	purine-nucleoside phosphorylase (Xanthosine)	3.4.2.1	Nucleotide interconversion
R_PYRt2m_b	pyruvate mitochondrial transport via proton symport		Transport, mitochondrial
R_PYRt2m_f	pyruvate mitochondrial transport via proton symport		Transport, mitochondrial
R_PYRt2p_b	pyruvate peroxisomal transport via proton symport		D-alanine metabolism
R_PYRt2p_f	pyruvate peroxisomal transport via proton symport		D-alanine metabolism
R_PYRt2r_b	pyruvate reversible transport via proton symport		Transport, extracellular
R_PYRt2r_f	pyruvate reversible transport via proton symport		Transport, extracellular
R_RDH1a_b	retinol dehydrogenase (all-trans,NADPH)	1.1.1.105	Vitamin A metabolism
R_RDH1a_f	retinol dehydrogenase (all-trans,NADPH)	1.1.1.105	Vitamin A metabolism
R_RDH2a_b	retinol dehydrogenase (9-cis,NADPH)	1.1.1.105	Vitamin A metabolism
R_RDH2a_f	retinol dehydrogenase (9-cis,NADPH)	1.1.1.105	Vitamin A metabolism
R_RDH3a_b	retinol dehydrogenase (11-cis,NADPH)	1.1.1.105	Vitamin A metabolism
R_RDH3a_f	retinol dehydrogenase (11-cis,NADPH)	1.1.1.105	Vitamin A metabolism
R_RPI_b	ribose-5-phosphate isomerase	5.3.1.6	Pentose phosphate pathway
R_S6TASE10ly_f	galactose-6-sulfate sulfatase, lysosomal	3.1.6.4	Keratan sulfate degradation
R_S6TASE11ly_f	N-acetylglucosamine-6-sulfatase, lysosomal	3.1.6.14	Keratan sulfate degradation
R_S6TASE12ly_f	N-acetylglucosamine-6-sulfatase, lysosomal	3.1.6.14	Keratan sulfate degradation
R_S6TASE13ly_f	N-acetylglucosamine-6-sulfatase, lysosomal	3.1.6.14	Keratan sulfate degradation
R_S6TASE14ly_f	N-acetylglucosamine-6-sulfatase, lysosomal	3.1.6.14	Keratan sulfate degradation
R_S6TASE15ly_f	N-acetylglucosamine-6-sulfatase, lysosomal	3.1.6.14	Keratan sulfate degradation
R_S6TASE16ly_f	N-acetylglucosamine-6-sulfatase, lysosomal	3.1.6.14	Keratan sulfate degradation
R_S6TASE17ly_f	N-acetylglucosamine-6-sulfatase, lysosomal	3.1.6.14	Keratan sulfate degradation
R_S6TASE18ly_f	N-acetylglucosamine-6-sulfatase, lysosomal	3.1.6.14	Keratan sulfate degradation
R_S6TASE19ly_f	N-acetylglucosamine-6-sulfatase, lysosomal	3.1.6.14	Keratan sulfate degradation
R_S6TASE20ly_f	N-acetylglucosamine-6-sulfatase, lysosomal	3.1.6.14	Keratan sulfate degradation
R_S6TASE21ly_f	N-acetylglucosamine-6-sulfatase, lysosomal	3.1.6.14	Keratan sulfate degradation
R_S6TASE22ly_f	galactose-6-sulfate sulfatase, lysosomal	3.1.6.4	Keratan sulfate degradation
R_S6TASE23ly_f	N-acetylglucosamine-6-sulfatase, lysosomal	3.1.6.14	Keratan sulfate degradation
R_S6TASE24ly_f	N-acetylglucosamine-6-sulfatase, lysosomal	3.1.6.14	Keratan sulfate degradation
R_SCP21x_b	Sterol carrier protein 2		Transport, peroxisomal
R_SCP21x_f	Sterol carrier protein 2		Transport, peroxisomal
R_SCP22x_b	Sterol carrier protein 2		Transport, peroxisomal
R_SCP22x_f	Sterol carrier protein 2		Transport, peroxisomal
R_Ser_Thrtg_b	Ser/Thr transport (from golgi to lysosome)		Transport, golgi apparatus
R_SFGTH_b	S-Formylglutathione hydralase	3.1.2.12	Tyrosine metabolism
R_SFGTH_f	S-Formylglutathione hydralase	3.1.2.12	Tyrosine metabolism
R_SLDx_b	L-sulfolactate dehydrogenase (NAD+)	1.1.1.272	Methionine and cysteine metabolism
R_SLDx_f	L-sulfolactate dehydrogenase (NAD+)	1.1.1.272	Methionine and cysteine metabolism
R_SLDxm_b	L-sulfolactate dehydrogenase (NAD+), mitochondrial	1.1.1.37	Methionine and cysteine metabolism
R_SLDxm_f	L-sulfolactate dehydrogenase (NAD+), mitochondrial	1.1.1.37	Methionine and cysteine metabolism
R_SO4tl_f	Sulfate transport (lysosome)		Transport, lysosomal
R_SUCD1m_f	succinate dehydrogenase	1.3.99.1	Citric acid cycle
R_SUCOASm_b	Succinate--CoA ligase (ADP-forming)	6.2.1.5	Citric acid cycle
R_SUCOASm_f	Succinate--CoA ligase (ADP-forming)	6.2.1.5	Citric acid cycle
R_T2M26DCOAHLm_b	trans-2-Methyl-5-isopropylhexa-2,5-dienoyl-CoA hydro-lyase (m)	4.2.1.17	Limonene and pinene degradation
R_T2M26DCOAHLm_f	trans-2-Methyl-5-isopropylhexa-2,5-dienoyl-CoA hydro-lyase (m)	4.2.1.17	Limonene and pinene degradation
R_TALA_b	transaldolase	2.2.1.2	Pentose phosphate pathway
R_TCHOLAt_b	taurocholate transport via bicarbonate countertransport		Transport, extracellular
R_TCHOLAt_f	taurocholate transport via bicarbonate countertransport		Transport, extracellular
R_THYOXt_b	T4 transport via bicarbonate countertransport		Transport, extracellular
R_THYOXt_f	T4 transport via bicarbonate countertransport		Transport, extracellular
R_TKT1_b	transketolase	2.2.1.1	Pentose phosphate pathway
R_TKT1_f	transketolase	2.2.1.1	Pentose phosphate pathway
R_TKT2_b	transketolase	2.2.1.1	Pentose phosphate pathway
R_TKT2_f	transketolase	2.2.1.1	Pentose phosphate pathway
R_TPI_b	triose-phosphate isomerase	5.3.1.1	Glycolysis/gluconeogenesis
R_TPI_f	triose-phosphate isomerase	5.3.1.1	Glycolysis/gluconeogenesis
R_TRIODTHYt_b	T3 transport via bicarbonate countertransport		Transport, extracellular
R_TYRTAm_b	tyrosine transaminase, mitochondrial	2.6.1.5	Tyrosine metabolism
R_TYRTAm_f	tyrosine transaminase, mitochondrial	2.6.1.5	Tyrosine metabolism
R_UAG4E_b	UDP-N-acetylglucosamine 4-epimerase	5.1.3.7	Aminosugar metabolism
R_UDPACGALtl_b	udpacgal intracellular transport		Transport, lysosomal
R_UDPG4E_b	UDPglucose 4-epimerase	5.1.3.2	Galactose metabolism
R_UDPGALtg_f	UDP-Gal Golgi transport via CMP antiport		Transport, golgi apparatus
R_UDPtl_f	udp intracellular transport		Transport, lysosomal
R_UGALNACtg_f	UDP-GalNAc Golgi transport via CMP antiport		Transport, golgi apparatus
R_UGLCNACtg_f	UDP-GlcNAc Golgi transport via CMP antiport		Transport, golgi apparatus
R_UMPK_b	UMP kinase		Nucleotide interconversion
R_UMPK_f	UMP kinase		Nucleotide interconversion
R_UMPK2_b	UMP kinase (CTP)	2.7.4.14	Nucleotide interconversion
R_UMPK2_f	UMP kinase (CTP)	2.7.4.14	Nucleotide interconversion
R_UMPK2n_b	UMP kinase (CTP),nuclear	2.7.4.14	Nucleotide interconversion
R_UMPK2n_f	UMP kinase (CTP),nuclear	2.7.4.14	Nucleotide interconversion
R_UMPK3_b	UMP kinase (UTP)	2.7.4.14	Nucleotide interconversion
R_UMPK3_f	UMP kinase (UTP)	2.7.4.14	Nucleotide interconversion
R_UMPK3n_b	UMP kinase (UTP),nuclear	2.7.4.14	Nucleotide interconversion
R_UMPK4_b	UMP kinase (GTP)	2.7.4.14	Nucleotide interconversion
R_UMPK4_f	UMP kinase (GTP)	2.7.4.14	Nucleotide interconversion
R_UMPK4n_b	UMP kinase (GTP),nuclear	2.7.4.14	Nucleotide interconversion
R_UMPK4n_f	UMP kinase (GTP),nuclear	2.7.4.14	Nucleotide interconversion
R_UMPK5_b	UMP kinase (dATP)	2.7.4.14	Nucleotide interconversion
R_UMPK5_f	UMP kinase (dATP)	2.7.4.14	Nucleotide interconversion
R_UMPK5n_b	UMP kinase (dATP),nuclear	2.7.4.14	Nucleotide interconversion
R_UMPK5n_f	UMP kinase (dATP),nuclear	2.7.4.14	Nucleotide interconversion
R_UMPK6_b	UMP kinase (dCTP)	2.7.4.14	Nucleotide interconversion
R_UMPK6_f	UMP kinase (dCTP)	2.7.4.14	Nucleotide interconversion
R_UMPK6n_b	UMP kinase (dCTP),nuclear	2.7.4.14	Nucleotide interconversion
R_UMPK6n_f	UMP kinase (dCTP),nuclear	2.7.4.14	Nucleotide interconversion
R_UMPK7_b	UMP kinase (dGTP)	2.7.4.14	Nucleotide interconversion
R_UMPK7_f	UMP kinase (dGTP)	2.7.4.14	Nucleotide interconversion
R_UMPK7n_b	UMP kinase (dGTP),nuclear	2.7.4.14	Nucleotide interconversion
R_UMPK7n_f	UMP kinase (dGTP),nuclear	2.7.4.14	Nucleotide interconversion
R_UMPKn_b	UMP kinase, nuclear	2.7.4.14	Nucleotide interconversion
R_UMPKn_f	UMP kinase, nuclear	2.7.4.14	Nucleotide interconversion
R_r0016_b	Fe(II)	1.16.3.1	Miscellaneous
R_r0016_f	Fe(II)	1.16.3.1	Miscellaneous
R_r0024_b	N-(omega)-Hydroxyarginine,NADPH	1.14.13.39	Arginine and Proline Metabolism
R_r0024_f	N-(omega)-Hydroxyarginine,NADPH	1.14.13.39	Arginine and Proline Metabolism
R_r0051_b	AMP	2.4.2.7	Purine catabolism
R_r0051_f	AMP	2.4.2.7	Purine catabolism
R_r0055_b	2-Oxopropanal	1.2.1.49	Pyruvate metabolism
R_r0055_f	2-Oxopropanal	1.2.1.49	Pyruvate metabolism
R_r0083_b	Oxalosuccinate	1.1.1.42	Unassigned
R_r0083_f	Oxalosuccinate	1.1.1.42	Unassigned
R_r0084_b	Oxalosuccinate	1.1.1.42	Unassigned
R_r0084_f	Oxalosuccinate	1.1.1.42	Unassigned
R_r0120_b	GTP 7,8-8,9-dihydrolase Folate biosynthesis EC	3.5.4.16	Tetrahydrobiopterin metabolism
R_r0120_f	GTP 7,8-8,9-dihydrolase Folate biosynthesis EC	3.5.4.16	Tetrahydrobiopterin metabolism
R_r0129_b	gamma-glutamyltranspeptidase Glutathione metabolism EC	3.4.11.4	Glutathione metabolism
R_r0129_f	gamma-glutamyltranspeptidase Glutathione metabolism EC	3.4.11.4	Glutathione metabolism
R_r0170_b	Farnesyl-diphosphate	2.5.1.21	Cholesterol metabolism
R_r0170_f	Farnesyl-diphosphate	2.5.1.21	Cholesterol metabolism
R_r0173_b	(S)-Lactate	1.1.1.27	Glycolysis/gluconeogenesis
R_r0173_f	(S)-Lactate	1.1.1.27	Glycolysis/gluconeogenesis
R_r0179_b	Succinate-semialdehyde	1.2.1.16	Glutamate metabolism
R_r0179_f	Succinate-semialdehyde	1.2.1.16	Glutamate metabolism
R_r0181_b	ITP diphosphohydrolase Purine metabolism EC	3.6.1.5	Purine catabolism
R_r0181_f	ITP diphosphohydrolase Purine metabolism EC	3.6.1.5	Purine catabolism
R_r0205_b	sn-Glycerol-3-phosphate	1.1.5.3	Oxidative phosphorylation
R_r0205_f	sn-Glycerol-3-phosphate	1.1.5.3	Oxidative phosphorylation
R_r0268_b	cytidine monophospho-N-acetylneuraminic acid hydroxylase EC	1.14.18.2	Unassigned
R_r0268_f	cytidine monophospho-N-acetylneuraminic acid hydroxylase EC	1.14.18.2	Unassigned
R_r0281_f	Putrescine	1.4.3.6	Methionine and cysteine metabolism
R_r0317_b	citrate hydro-lyase Citrate cycle (TCA cycle) / Glyoxylate and dicarboxylate metabolism EC	4.2.1.4	Unassigned
R_r0317_f	citrate hydro-lyase Citrate cycle (TCA cycle) / Glyoxylate and dicarboxylate metabolism EC	4.2.1.4	Unassigned
R_r0319_b	Propanoate		Unassigned
R_r0319_f	Propanoate		Unassigned
R_r0345_b	ATP	2.7.4.11	Nucleotide interconversion
R_r0391_f	Nicotinate D-ribonucleotide	2.4.2.11	NAD metabolism
R_r0398_b	NADPH	1.5.1.34	Tetrahydrobiopterin metabolism
R_r0398_f	NADPH	1.5.1.34	Tetrahydrobiopterin metabolism
R_r0422_b	Isocitrate	1.1.1.42	Unassigned
R_r0422_f	Isocitrate	1.1.1.42	Unassigned
R_r0423_b	Isocitrate	1.1.1.42	Unassigned
R_r0423_f	Isocitrate	1.1.1.42	Unassigned
R_r0437_b	Palmitoyl-CoA	2.3.1.21	Fatty acid oxidation
R_r0437_f	Palmitoyl-CoA	2.3.1.21	Fatty acid oxidation
R_r0438_b	Palmitoyl-CoA	2.3.1.21	Fatty acid oxidation
R_r0438_f	Palmitoyl-CoA	2.3.1.21	Fatty acid oxidation
R_r0441_b	Palmitoyl-CoA	2.3.1.21	Fatty acid oxidation
R_r0441_f	Palmitoyl-CoA	2.3.1.21	Fatty acid oxidation
R_r0444_f	Palmitoyl-CoA	2.3.1.21	Fatty acid oxidation
R_r0445_b	Palmitoyl-CoA	2.3.1.21	Fatty acid oxidation
R_r0445_f	Palmitoyl-CoA	2.3.1.21	Fatty acid oxidation
R_r0450_b	L-2-Aminoadipate	2.6.1.39	Lysine metabolism
R_r0450_f	L-2-Aminoadipate	2.6.1.39	Lysine metabolism
R_r0463_b	(S)-3-Hydroxy-3-methylglutaryl-CoA acetoacetyl-CoA-lyase (CoA-acetylating) Synthesis and degradation of ketone bodies / Valine, leucine and isoleucine degradation / Butanoate metabolism EC	2.3.3.10	Cholesterol metabolism
R_r0502_b	xanthine	1.17.1.4	Purine catabolism
R_r0502_f	xanthine	1.17.1.4	Purine catabolism
R_r0511_b	steroyl-CoA,hydrogen-donor	1.14.19.1	Unassigned
R_r0512_b	Dihydrofolate	1.5.1.3	Folate metabolism
R_r0512_f	Dihydrofolate	1.5.1.3	Folate metabolism
R_r0517_b	Succinyl-CoA	2.3.1.37	Unassigned
R_r0517_f	Succinyl-CoA	2.3.1.37	Unassigned
R_r0548_b	Aldehyde	1.2.1.5	Unassigned
R_r0548_f	Aldehyde	1.2.1.5	Unassigned
R_r0549_b	4-aminobutanal	1.2.1.3	Glutamate metabolism
R_r0549_f	4-aminobutanal	1.2.1.3	Glutamate metabolism
R_r0552_b	p-cumic alcohol	1.2.1.8	Glycine, serine, alanine and threonine metabolism
R_r0552_f	p-cumic alcohol	1.2.1.8	Glycine, serine, alanine and threonine metabolism
R_r0556_b	succinyl-CoA	2.3.1.61	Unassigned
R_r0575_b	Presqualene diphosphate	2.5.1.21	Cholesterol metabolism
R_r0575_f	Presqualene diphosphate	2.5.1.21	Cholesterol metabolism
R_r0579_b	ATP	2.7.1.33	CoA synthesis
R_r0579_f	ATP	2.7.1.33	CoA synthesis
R_r0580_b	N-((R)-Pantothenoyl)-L-cysteine carboxy-lyase Pantothenate and CoA biosynthesis EC	4.1.1.30	CoA synthesis
R_r0580_f	N-((R)-Pantothenoyl)-L-cysteine carboxy-lyase Pantothenate and CoA biosynthesis EC	4.1.1.30	CoA synthesis
R_r0584_f	Deamino-NAD+ nucleotidohydrolase Nicotinate and nicotinamide metabolism EC	3.6.1.9	NAD metabolism
R_r0587_b	4-Nitrophenyl phosphate phosphohydrolase gamma-Hexachlorocyclohexane degradation EC	3.1.3.41	Unassigned
R_r0587_f	4-Nitrophenyl phosphate phosphohydrolase gamma-Hexachlorocyclohexane degradation EC	3.1.3.41	Unassigned
R_r0591_b	Dephospho-CoA nucleotidohydrolase Pantothenate and CoA biosynthesis EC	3.6.1.9	CoA synthesis
R_r0591_f	Dephospho-CoA nucleotidohydrolase Pantothenate and CoA biosynthesis EC	3.6.1.9	CoA synthesis
R_r0594_b	L-2-Aminoadipate-6-semialdehyde	1.2.1.31	Lysine metabolism
R_r0594_f	L-2-Aminoadipate-6-semialdehyde	1.2.1.31	Lysine metabolism
R_r0630_b	Choloyl-CoA	2.3.1.65	Bile acid synthesis
R_r0630_f	Choloyl-CoA	2.3.1.65	Bile acid synthesis
R_r0648_b	(5-Glutamyl)-peptide	2.3.2.2	Unassigned
R_r0648_f	(5-Glutamyl)-peptide	2.3.2.2	Unassigned
R_r0649_b	(5-Glutamyl)-peptide	2.3.2.2	Unassigned
R_r0649_f	(5-Glutamyl)-peptide	2.3.2.2	Unassigned
R_r0666_f	2-(Formamido)-N1-(5-phosphoribosyl)acetamidine cyclo-ligase (ADP-forming) Purine metabolism EC	6.3.3.1	Purine synthesis
R_r0679_b	ATP	2.7.1.33	CoA catabolism
R_r0679_f	ATP	2.7.1.33	CoA catabolism
R_r0688_b	3alpha,7alpha-Dihydroxy-5beta-cholestan-26-al	1.2.1.3	Bile acid synthesis
R_r0688_f	3alpha,7alpha-Dihydroxy-5beta-cholestan-26-al	1.2.1.3	Bile acid synthesis
R_r0691_b	(3R)-3-Hydroxybutanoyl-[acyl-carrier protein]	2.3.1.85	Fatty acid synthesis
R_r0691_f	(3R)-3-Hydroxybutanoyl-[acyl-carrier protein]	2.3.1.85	Fatty acid synthesis
R_r0702_b	(3R)-3-Hydroxypalmitoyl-[acyl-carrier-protein] hydro-lyase Fatty acid biosynthesis EC	2.3.1.85	Fatty acid synthesis
R_r0702_f	(3R)-3-Hydroxypalmitoyl-[acyl-carrier-protein] hydro-lyase Fatty acid biosynthesis EC	2.3.1.85	Fatty acid synthesis
R_r0708_b	2-Amino-4-hydroxy-6-(erythro-1,2,3-trihydroxypropyl) dihydropteridine triphosphate 7,8-8,9-dihydrolase Folate biosynthesis EC	3.5.4.16	Tetrahydrobiopterin metabolism
R_r0708_f	2-Amino-4-hydroxy-6-(erythro-1,2,3-trihydroxypropyl) dihydropteridine triphosphate 7,8-8,9-dihydrolase Folate biosynthesis EC	3.5.4.16	Tetrahydrobiopterin metabolism
R_r0709_b	r0709	3.5.4.16	Tetrahydrobiopterin metabolism
R_r0709_f	r0709	3.5.4.16	Tetrahydrobiopterin metabolism
R_r0713_b	dodecanoyl-[acyl-carrier-protein]	2.3.1.85	Fatty acid synthesis
R_r0713_f	dodecanoyl-[acyl-carrier-protein]	2.3.1.85	Fatty acid synthesis
R_r0722_b	(S)-3-Hydroxydodecanoyl-CoA	1.1.1.35	Fatty acid oxidation
R_r0722_f	(S)-3-Hydroxydodecanoyl-CoA	1.1.1.35	Fatty acid oxidation
R_r0735_b	trans-Dec-2-enoyl-CoA reductase Fatty acid elongation in mitochondria EC	1.3.1.38	Fatty acid oxidation
R_r0735_f	trans-Dec-2-enoyl-CoA reductase Fatty acid elongation in mitochondria EC	1.3.1.38	Fatty acid oxidation
R_r0752_b	3,4-Dihydroxymandelaldehyde	1.2.1.5	Unassigned
R_r0752_f	3,4-Dihydroxymandelaldehyde	1.2.1.5	Unassigned
R_r0763_b	Hexanoyl-[acyl-carrier protein]	2.3.1.85	Fatty acid synthesis
R_r0763_f	Hexanoyl-[acyl-carrier protein]	2.3.1.85	Fatty acid synthesis
R_r0764_b	hexanoyl-[acyl-carrier protein]	2.3.1.85	Fatty acid synthesis
R_r0764_f	hexanoyl-[acyl-carrier protein]	2.3.1.85	Fatty acid synthesis
R_r0765_b	Octanoyl-[acyl-carrier protein]	2.3.1.85	Fatty acid synthesis
R_r0765_f	Octanoyl-[acyl-carrier protein]	2.3.1.85	Fatty acid synthesis
R_r0766_b	Octanoyl-[acyl-carrier protein]	2.3.1.85	Fatty acid synthesis
R_r0766_f	Octanoyl-[acyl-carrier protein]	2.3.1.85	Fatty acid synthesis
R_r0767_b	Decanoyl-[acyl-carrier protein]	2.3.1.85	Fatty acid synthesis
R_r0767_f	Decanoyl-[acyl-carrier protein]	2.3.1.85	Fatty acid synthesis
R_r0768_b	Decanoyl-[acyl-carrier protein]	2.3.1.85	Fatty acid synthesis
R_r0768_f	Decanoyl-[acyl-carrier protein]	2.3.1.85	Fatty acid synthesis
R_r0769_b	(3R)-3-Hydroxydodecanoyl-[acyl-carrier-protein]	2.3.1.85	Fatty acid synthesis
R_r0769_f	(3R)-3-Hydroxydodecanoyl-[acyl-carrier-protein]	2.3.1.85	Fatty acid synthesis
R_r0770_b	(3R)-3-Hydroxybutanoyl-[acyl-carrier-protein] hydro-lyase Fatty acid biosynthesis EC	2.3.1.85	Fatty acid synthesis
R_r0770_f	(3R)-3-Hydroxybutanoyl-[acyl-carrier-protein] hydro-lyase Fatty acid biosynthesis EC	2.3.1.85	Fatty acid synthesis
R_r0771_b	Tetradecanoyl-[acyl-carrier protein]	2.3.1.85	Fatty acid synthesis
R_r0771_f	Tetradecanoyl-[acyl-carrier protein]	2.3.1.85	Fatty acid synthesis
R_r0772_b	Tetradecanoyl-[acyl-carrier protein]	2.3.1.85	Fatty acid synthesis
R_r0772_f	Tetradecanoyl-[acyl-carrier protein]	2.3.1.85	Fatty acid synthesis
R_r0773_b	Hexadecanoyl-[acyl-carrier protein	2.3.1.85	Fatty acid synthesis
R_r0773_f	Hexadecanoyl-[acyl-carrier protein	2.3.1.85	Fatty acid synthesis
R_r0774_b	Uroporphyrinogen I carboxy-lyase Porphyrin and chlorophyll metabolism EC	4.1.1.37	Unassigned
R_r0774_f	Uroporphyrinogen I carboxy-lyase Porphyrin and chlorophyll metabolism EC	4.1.1.37	Unassigned
R_r0775_b	Formamidopyrimidine nucleoside triphosphate 7,8-8,9-dihydrolase Folate biosynthesis EC	3.5.4.16	Unassigned
R_r0775_f	Formamidopyrimidine nucleoside triphosphate 7,8-8,9-dihydrolase Folate biosynthesis EC	3.5.4.16	Unassigned
R_r0776_b	r0776	3.5.4.16	Tetrahydrobiopterin metabolism
R_r0776_f	r0776	3.5.4.16	Tetrahydrobiopterin metabolism
R_r0777_b	GTP 7,8-8,9-dihydrolase Folate biosynthesis EC	3.5.4.16	Tetrahydrobiopterin metabolism
R_r0777_f	GTP 7,8-8,9-dihydrolase Folate biosynthesis EC	3.5.4.16	Tetrahydrobiopterin metabolism
R_r0778_b	r0778	3.5.4.16	Tetrahydrobiopterin metabolism
R_r0778_f	r0778	3.5.4.16	Tetrahydrobiopterin metabolism
R_r0780_b	4,4-dimethyl-5a-cholesta-8,24-dien-3b-ol	1.3.1.70	Cholesterol metabolism
R_r0781_b	Lanosterol,NADPH	1.14.13.70	Cholesterol metabolism
R_r0781_f	Lanosterol,NADPH	1.14.13.70	Cholesterol metabolism
R_r0783_b	lanosterol D24-reductase Biosynthesis of steroids EC	1.3.1.72	Cholesterol metabolism
R_r0783_f	lanosterol D24-reductase Biosynthesis of steroids EC	1.3.1.72	Cholesterol metabolism
R_r0791_b	trans-Hex-2-enoyl-CoA reductase Fatty acid elongation in mitochondria EC	1.3.1.38	Fatty acid oxidation
R_r0791_f	trans-Hex-2-enoyl-CoA reductase Fatty acid elongation in mitochondria EC	1.3.1.38	Fatty acid oxidation
R_r0796_b	Ribitol		Pentose phosphate pathway
R_r0796_f	Ribitol		Pentose phosphate pathway
R_r0797_b	glycine N-choloyltransferase EC		Bile acid synthesis
R_r0797_f	glycine N-choloyltransferase EC		Bile acid synthesis
R_r0801_b	Mitochondrial Carrier (MC) TCDB		Transport, mitochondrial
R_r0801_f	Mitochondrial Carrier (MC) TCDB		Transport, mitochondrial
R_r0802_b	Vesicular transport		Transport, extracellular
R_r0802_f	Vesicular transport		Transport, extracellular
R_r0829_b	Mitochondrial Carrier (MC) TCDB		Transport, mitochondrial
R_r0829_f	Mitochondrial Carrier (MC) TCDB		Transport, mitochondrial
R_r0870_b	Facilitated diffusion		Transport, extracellular
R_r0870_f	Facilitated diffusion		Transport, extracellular
R_r1007_b	Facilitated diffusion		Transport, peroxisomal
R_r1148_b	Active transport		Transport, peroxisomal
R_r1481_b	EC	2.3.1.86	Fatty acid oxidation
R_r1481_f	EC	2.3.1.86	Fatty acid oxidation
R_r1639_b	Amino Acid-Polyamine-Organocation (APC) TCDB		Transport, extracellular
R_r1640_b	Amino Acid-Polyamine-Organocation (APC) TCDB		Transport, extracellular
R_r1644_b	Amino Acid-Polyamine-Organocation (APC) TCDB		Transport, extracellular
R_r1647_f	Amino Acid-Polyamine-Organocation (APC) TCDB		Transport, extracellular
R_r1666_f	Y+LAT2 Utilized transport		Transport, extracellular
R_r1668_f	Y+LAT2 Utilized transport		Transport, extracellular
R_r2179_f	Resistance-Nodulation-Cell Division (RND) TCDB		Transport, extracellular
R_r2180_b	Resistance-Nodulation-Cell Division (RND) TCDB		Transport, extracellular
R_r2180_f	Resistance-Nodulation-Cell Division (RND) TCDB		Transport, extracellular
R_r2181_f	Resistance-Nodulation-Cell Division (RND) TCDB		Transport, extracellular
R_r2182_b	Resistance-Nodulation-Cell Division (RND) TCDB		Transport, extracellular
R_r2182_f	Resistance-Nodulation-Cell Division (RND) TCDB		Transport, extracellular
R_r2183_b	Resistance-Nodulation-Cell Division (RND) TCDB		Transport, extracellular
R_r2183_f	Resistance-Nodulation-Cell Division (RND) TCDB		Transport, extracellular
R_r2184_b	Resistance-Nodulation-Cell Division (RND) TCDB		Transport, extracellular
R_r2184_f	Resistance-Nodulation-Cell Division (RND) TCDB		Transport, extracellular
R_r2185_b	Resistance-Nodulation-Cell Division (RND) TCDB		Transport, extracellular
R_r2185_f	Resistance-Nodulation-Cell Division (RND) TCDB		Transport, extracellular
R_r2186_b	Resistance-Nodulation-Cell Division (RND) TCDB		Transport, extracellular
R_r2186_f	Resistance-Nodulation-Cell Division (RND) TCDB		Transport, extracellular
R_r2187_b	Resistance-Nodulation-Cell Division (RND) TCDB		Transport, extracellular
R_r2188_b	Resistance-Nodulation-Cell Division (RND) TCDB		Transport, extracellular
R_r2188_f	Resistance-Nodulation-Cell Division (RND) TCDB		Transport, extracellular
R_r2189_f	Resistance-Nodulation-Cell Division (RND) TCDB		Transport, extracellular
R_r2190_b	Resistance-Nodulation-Cell Division (RND) TCDB		Transport, extracellular
R_r2190_f	Resistance-Nodulation-Cell Division (RND) TCDB		Transport, extracellular
R_r2191_b	Resistance-Nodulation-Cell Division (RND) TCDB		Transport, extracellular
R_r2191_f	Resistance-Nodulation-Cell Division (RND) TCDB		Transport, extracellular
R_r2192_b	Resistance-Nodulation-Cell Division (RND) TCDB		Transport, extracellular
R_r2192_f	Resistance-Nodulation-Cell Division (RND) TCDB		Transport, extracellular
R_r2193_b	Resistance-Nodulation-Cell Division (RND) TCDB		Transport, extracellular
R_r2193_f	Resistance-Nodulation-Cell Division (RND) TCDB		Transport, extracellular
R_r2194_b	Resistance-Nodulation-Cell Division (RND) TCDB		Transport, extracellular
R_r2194_f	Resistance-Nodulation-Cell Division (RND) TCDB		Transport, extracellular
R_r2195_f	Resistance-Nodulation-Cell Division (RND) TCDB		Transport, extracellular
R_r2196_b	Resistance-Nodulation-Cell Division (RND) TCDB		Transport, extracellular
R_r2196_f	Resistance-Nodulation-Cell Division (RND) TCDB		Transport, extracellular
R_r2197_b	Resistance-Nodulation-Cell Division (RND) TCDB		Transport, extracellular
R_r2197_f	Resistance-Nodulation-Cell Division (RND) TCDB		Transport, extracellular
R_r2198_b	Resistance-Nodulation-Cell Division (RND) TCDB		Transport, extracellular
R_r2198_f	Resistance-Nodulation-Cell Division (RND) TCDB		Transport, extracellular
R_r2199_b	Resistance-Nodulation-Cell Division (RND) TCDB		Transport, extracellular
R_r2199_f	Resistance-Nodulation-Cell Division (RND) TCDB		Transport, extracellular
R_r2200_b	Resistance-Nodulation-Cell Division (RND) TCDB		Transport, extracellular
R_r2200_f	Resistance-Nodulation-Cell Division (RND) TCDB		Transport, extracellular
R_r2201_b	Resistance-Nodulation-Cell Division (RND) TCDB		Transport, extracellular
R_r2201_f	Resistance-Nodulation-Cell Division (RND) TCDB		Transport, extracellular
R_r2202_b	Resistance-Nodulation-Cell Division (RND) TCDB		Transport, extracellular
R_r2202_f	Resistance-Nodulation-Cell Division (RND) TCDB		Transport, extracellular
R_r2203_b	Resistance-Nodulation-Cell Division (RND) TCDB		Transport, extracellular
R_r2203_f	Resistance-Nodulation-Cell Division (RND) TCDB		Transport, extracellular
R_r2204_b	Resistance-Nodulation-Cell Division (RND) TCDB		Transport, extracellular
R_r2204_f	Resistance-Nodulation-Cell Division (RND) TCDB		Transport, extracellular
R_r2205_b	Resistance-Nodulation-Cell Division (RND) TCDB		Transport, extracellular
R_r2206_b	Resistance-Nodulation-Cell Division (RND) TCDB		Transport, extracellular
R_r2206_f	Resistance-Nodulation-Cell Division (RND) TCDB		Transport, extracellular
R_r2207_b	Resistance-Nodulation-Cell Division (RND) TCDB		Transport, extracellular
R_r2207_f	Resistance-Nodulation-Cell Division (RND) TCDB		Transport, extracellular
R_r2208_b	Resistance-Nodulation-Cell Division (RND) TCDB		Transport, extracellular
R_r2208_f	Resistance-Nodulation-Cell Division (RND) TCDB		Transport, extracellular
R_r2209_b	Resistance-Nodulation-Cell Division (RND) TCDB		Transport, extracellular
R_r2209_f	Resistance-Nodulation-Cell Division (RND) TCDB		Transport, extracellular
R_r2210_b	Resistance-Nodulation-Cell Division (RND) TCDB		Transport, extracellular
R_r2210_f	Resistance-Nodulation-Cell Division (RND) TCDB		Transport, extracellular
R_r2211_b	Resistance-Nodulation-Cell Division (RND) TCDB		Transport, extracellular
R_r2211_f	Resistance-Nodulation-Cell Division (RND) TCDB		Transport, extracellular
R_r2212_b	Resistance-Nodulation-Cell Division (RND) TCDB		Transport, extracellular
R_r2212_f	Resistance-Nodulation-Cell Division (RND) TCDB		Transport, extracellular
R_r2213_b	Resistance-Nodulation-Cell Division (RND) TCDB		Transport, extracellular
R_r2213_f	Resistance-Nodulation-Cell Division (RND) TCDB		Transport, extracellular
R_r2214_b	Resistance-Nodulation-Cell Division (RND) TCDB		Transport, extracellular
R_r2214_f	Resistance-Nodulation-Cell Division (RND) TCDB		Transport, extracellular
R_r2215_b	Resistance-Nodulation-Cell Division (RND) TCDB		Transport, extracellular
R_r2215_f	Resistance-Nodulation-Cell Division (RND) TCDB		Transport, extracellular
R_r2216_f	Resistance-Nodulation-Cell Division (RND) TCDB		Transport, extracellular
R_r2217_b	Resistance-Nodulation-Cell Division (RND) TCDB		Transport, extracellular
R_r2217_f	Resistance-Nodulation-Cell Division (RND) TCDB		Transport, extracellular
R_r2218_b	Resistance-Nodulation-Cell Division (RND) TCDB		Transport, extracellular
R_r2218_f	Resistance-Nodulation-Cell Division (RND) TCDB		Transport, extracellular
R_r2219_b	Resistance-Nodulation-Cell Division (RND) TCDB		Transport, extracellular
R_r2219_f	Resistance-Nodulation-Cell Division (RND) TCDB		Transport, extracellular
R_RE0344C_f	RE0344	3.1.2.2	Fatty acid synthesis
R_RE0344M_b	RE0344	3.1.2.2	Fatty acid synthesis
R_RE0344M_f	RE0344	3.1.2.2	Fatty acid synthesis
R_RE0453N_b	RE0453	2.7.4.6	Pyrimidine synthesis
R_RE0453N_f	RE0453	2.7.4.6	Pyrimidine synthesis
R_RE0512M_b	RE0512	1.1.1.35	Fatty acid oxidation
R_RE0512M_f	RE0512	1.1.1.35	Fatty acid oxidation
R_RE0568C_b	RE0568		Fatty acid synthesis
R_RE0568C_f	RE0568		Fatty acid synthesis
R_RE0577M_b	RE0577	3.1.2.2	Fatty acid synthesis
R_RE0577M_f	RE0577	3.1.2.2	Fatty acid synthesis
R_RE0578M_b	RE0578	3.1.2.2	Fatty acid synthesis
R_RE0578M_f	RE0578	3.1.2.2	Fatty acid synthesis
R_RE0579M_b	RE0579	3.1.2.2	Fatty acid synthesis
R_RE0579M_f	RE0579	3.1.2.2	Fatty acid synthesis
R_RE0581R_b	RE0581		Fatty acid synthesis
R_RE0581R_f	RE0581		Fatty acid synthesis
R_RE0702C_b	RE0702	1.8.1.4	Miscellaneous
R_RE0702C_f	RE0702	1.8.1.4	Miscellaneous
R_RE0702L_b	RE0702	1.8.1.4	Miscellaneous
R_RE0702L_f	RE0702	1.8.1.4	Miscellaneous
R_RE0702M_b	RE0702	1.8.1.4	Miscellaneous
R_RE0702M_f	RE0702	1.8.1.4	Miscellaneous
R_RE0830N_b	RE0830	4.2.1.96	Tetrahydrobiopterin metabolism
R_RE0830N_f	RE0830	4.2.1.96	Tetrahydrobiopterin metabolism
R_RE1050C_b	RE1050	1.11.1.7	Miscellaneous
R_RE1050C_f	RE1050	1.11.1.7	Miscellaneous
R_RE1050L_b	RE1050	1.11.1.7	Miscellaneous
R_RE1050L_f	RE1050	1.11.1.7	Miscellaneous
R_RE1441R_b	RE1441	2.7.1.68	Phosphatidylinositol phosphate metabolism
R_RE1441R_f	RE1441	2.7.1.68	Phosphatidylinositol phosphate metabolism
R_RE1514M_b	RE1514	6.2.1.3	Fatty acid oxidation
R_RE1514M_f	RE1514	6.2.1.3	Fatty acid oxidation
R_RE1514X_b	RE1514	6.2.1.3	Fatty acid oxidation
R_RE1514X_f	RE1514	6.2.1.3	Fatty acid oxidation
R_RE1520M_b	RE1520	4.2.1.17	Fatty acid oxidation
R_RE1520M_f	RE1520	4.2.1.17	Fatty acid oxidation
R_RE1521M_b	RE1521	4.2.1.17	Fatty acid oxidation
R_RE1521M_f	RE1521	4.2.1.17	Fatty acid oxidation
R_RE1522M_b	RE1522	4.2.1.17	Fatty acid oxidation
R_RE1522M_f	RE1522	4.2.1.17	Fatty acid oxidation
R_RE1523M_b	RE1523	4.2.1.17	Fatty acid oxidation
R_RE1523M_f	RE1523	4.2.1.17	Fatty acid oxidation
R_RE1525M_b	RE1525	1.1.1.35	Fatty acid oxidation
R_RE1525M_f	RE1525	1.1.1.35	Fatty acid oxidation
R_RE1526M_b	RE1526	1.1.1.35	Fatty acid oxidation
R_RE1526M_f	RE1526	1.1.1.35	Fatty acid oxidation
R_RE1527M_b	RE1527	1.1.1.35	Fatty acid oxidation
R_RE1527M_f	RE1527	1.1.1.35	Fatty acid oxidation
R_RE1531M_b	RE1531	2.3.1.16	Fatty acid oxidation
R_RE1531M_f	RE1531	2.3.1.16	Fatty acid oxidation
R_RE1532M_b	RE1532	2.3.1.16	Fatty acid oxidation
R_RE1532M_f	RE1532	2.3.1.16	Fatty acid oxidation
R_RE1533M_b	RE1533	2.3.1.16	Fatty acid oxidation
R_RE1533M_f	RE1533	2.3.1.16	Fatty acid oxidation
R_RE1534M_b	RE1534	2.3.1.16	Fatty acid oxidation
R_RE1534M_f	RE1534	2.3.1.16	Fatty acid oxidation
R_RE1573M_b	RE1573	5.3.3.8	Fatty acid oxidation
R_RE1573M_f	RE1573	5.3.3.8	Fatty acid oxidation
R_RE1573X_b	RE1573	5.3.3.8	Fatty acid oxidation
R_RE1573X_f	RE1573	5.3.3.8	Fatty acid oxidation
R_RE1635M_b	RE1635	2.5.1.18	Androgen and estrogen synthesis and metabolism
R_RE1635M_f	RE1635	2.5.1.18	Androgen and estrogen synthesis and metabolism
R_RE1635R_b	RE1635	2.5.1.18	Androgen and estrogen synthesis and metabolism
R_RE1635R_f	RE1635	2.5.1.18	Androgen and estrogen synthesis and metabolism
R_RE1635X_b	RE1635	2.5.1.18	Androgen and estrogen synthesis and metabolism
R_RE1635X_f	RE1635	2.5.1.18	Androgen and estrogen synthesis and metabolism
R_RE1709N_b	RE1709	4.2.1.96	Tetrahydrobiopterin metabolism
R_RE1709N_f	RE1709	4.2.1.96	Tetrahydrobiopterin metabolism
R_RE1711M_b	RE1711	1.1.1.1	Tryptophan metabolism
R_RE1711M_f	RE1711	1.1.1.1	Tryptophan metabolism
R_RE1815M_b	RE1815	2.5.1.18	Androgen and estrogen synthesis and metabolism
R_RE1815M_f	RE1815	2.5.1.18	Androgen and estrogen synthesis and metabolism
R_RE1815R_b	RE1815	2.5.1.18	Androgen and estrogen synthesis and metabolism
R_RE1815R_f	RE1815	2.5.1.18	Androgen and estrogen synthesis and metabolism
R_RE1815X_b	RE1815	2.5.1.18	Androgen and estrogen synthesis and metabolism
R_RE1815X_f	RE1815	2.5.1.18	Androgen and estrogen synthesis and metabolism
R_RE1816M_b	RE1816	2.5.1.18	Androgen and estrogen synthesis and metabolism
R_RE1816M_f	RE1816	2.5.1.18	Androgen and estrogen synthesis and metabolism
R_RE1816R_b	RE1816	2.5.1.18	Androgen and estrogen synthesis and metabolism
R_RE1816R_f	RE1816	2.5.1.18	Androgen and estrogen synthesis and metabolism
R_RE1816X_b	RE1816	2.5.1.18	Androgen and estrogen synthesis and metabolism
R_RE1816X_f	RE1816	2.5.1.18	Androgen and estrogen synthesis and metabolism
R_RE1817M_b	RE1817	2.5.1.18	Androgen and estrogen synthesis and metabolism
R_RE1817M_f	RE1817	2.5.1.18	Androgen and estrogen synthesis and metabolism
R_RE1817R_b	RE1817	2.5.1.18	Androgen and estrogen synthesis and metabolism
R_RE1817R_f	RE1817	2.5.1.18	Androgen and estrogen synthesis and metabolism
R_RE1817X_b	RE1817	2.5.1.18	Androgen and estrogen synthesis and metabolism
R_RE1817X_f	RE1817	2.5.1.18	Androgen and estrogen synthesis and metabolism
R_RE1818M_b	RE1818	2.5.1.18	Eicosanoid metabolism
R_RE1818M_f	RE1818	2.5.1.18	Eicosanoid metabolism
R_RE1818R_b	RE1818	2.5.1.18	Eicosanoid metabolism
R_RE1818R_f	RE1818	2.5.1.18	Eicosanoid metabolism
R_RE1818X_b	RE1818	2.5.1.18	Eicosanoid metabolism
R_RE1818X_f	RE1818	2.5.1.18	Eicosanoid metabolism
R_RE1834M_b	RE1834	3.1.2.2	Bile acid synthesis
R_RE1834M_f	RE1834	3.1.2.2	Bile acid synthesis
R_RE1835M_b	RE1835	3.1.2.2	Bile acid synthesis
R_RE1835M_f	RE1835	3.1.2.2	Bile acid synthesis
R_RE1836M_b	RE1836	2.3.1.154	Bile acid synthesis
R_RE1836M_f	RE1836	2.3.1.154	Bile acid synthesis
R_RE1836X_b	RE1836	2.3.1.154	Bile acid synthesis
R_RE1836X_f	RE1836	2.3.1.154	Bile acid synthesis
R_RE1916X_b	RE1916	2.5.1.18	Tyrosine metabolism
R_RE1916X_f	RE1916	2.5.1.18	Tyrosine metabolism
R_RE1957R_b	RE1957	2.7.1.68	Phosphatidylinositol phosphate metabolism
R_RE1957R_f	RE1957	2.7.1.68	Phosphatidylinositol phosphate metabolism
R_RE2296X_b	RE2296	2.5.1.18	Tyrosine metabolism
R_RE2296X_f	RE2296	2.5.1.18	Tyrosine metabolism
R_RE2318M_b	RE2318	2.5.1.18	Androgen and estrogen synthesis and metabolism
R_RE2318M_f	RE2318	2.5.1.18	Androgen and estrogen synthesis and metabolism
R_RE2318R_b	RE2318	2.5.1.18	Androgen and estrogen synthesis and metabolism
R_RE2318R_f	RE2318	2.5.1.18	Androgen and estrogen synthesis and metabolism
R_RE2318X_b	RE2318	2.5.1.18	Androgen and estrogen synthesis and metabolism
R_RE2318X_f	RE2318	2.5.1.18	Androgen and estrogen synthesis and metabolism
R_RE2319M_b	RE2319	2.5.1.18	Androgen and estrogen synthesis and metabolism
R_RE2319M_f	RE2319	2.5.1.18	Androgen and estrogen synthesis and metabolism
R_RE2319R_b	RE2319	2.5.1.18	Androgen and estrogen synthesis and metabolism
R_RE2319R_f	RE2319	2.5.1.18	Androgen and estrogen synthesis and metabolism
R_RE2319X_b	RE2319	2.5.1.18	Androgen and estrogen synthesis and metabolism
R_RE2319X_f	RE2319	2.5.1.18	Androgen and estrogen synthesis and metabolism
R_RE2443M_b	RE2443	2.5.1.18	Tryptophan metabolism
R_RE2443M_f	RE2443	2.5.1.18	Tryptophan metabolism
R_RE2513C_b	RE2513	1.11.1.7	Miscellaneous
R_RE2513C_f	RE2513	1.11.1.7	Miscellaneous
R_RE2513L_b	RE2513	1.11.1.7	Miscellaneous
R_RE2513L_f	RE2513	1.11.1.7	Miscellaneous
R_RE2514C_b	RE2514	1.11.1.7	Miscellaneous
R_RE2514C_f	RE2514	1.11.1.7	Miscellaneous
R_RE2514L_b	RE2514	1.11.1.7	Miscellaneous
R_RE2514L_f	RE2514	1.11.1.7	Miscellaneous
R_RE2522X_b	RE2522	2.5.1.18	Tyrosine metabolism
R_RE2522X_f	RE2522	2.5.1.18	Tyrosine metabolism
R_RE2523X_b	RE2523	2.5.1.18	Tyrosine metabolism
R_RE2523X_f	RE2523	2.5.1.18	Tyrosine metabolism
R_RE2524X_b	RE2524	2.5.1.18	Tyrosine metabolism
R_RE2524X_f	RE2524	2.5.1.18	Tyrosine metabolism
R_RE2525X_b	RE2525	2.5.1.18	Tyrosine metabolism
R_RE2525X_f	RE2525	2.5.1.18	Tyrosine metabolism
R_RE2649M_b	RE2649	3.1.2.2	Bile acid synthesis
R_RE2649M_f	RE2649	3.1.2.2	Bile acid synthesis
R_RE2660N_b	RE2660	4.2.1.96	Tetrahydrobiopterin metabolism
R_RE2660N_f	RE2660	4.2.1.96	Tetrahydrobiopterin metabolism
R_RE2888C_b	RE2888	1.11.1.7	Purine catabolism
R_RE2888C_f	RE2888	1.11.1.7	Purine catabolism
R_RE2908M_b	RE2908	1.1.1.35	Fatty acid oxidation
R_RE2908M_f	RE2908	1.1.1.35	Fatty acid oxidation
R_RE2909M_b	RE2909	1.1.1.35	Fatty acid oxidation
R_RE2909M_f	RE2909	1.1.1.35	Fatty acid oxidation
R_RE2910M_b	RE2910	1.1.1.35	Fatty acid oxidation
R_RE2910M_f	RE2910	1.1.1.35	Fatty acid oxidation
R_RE2912M_b	RE2912	6.2.1.3	Fatty acid oxidation
R_RE2912M_f	RE2912	6.2.1.3	Fatty acid oxidation
R_RE2912X_b	RE2912	6.2.1.3	Fatty acid oxidation
R_RE2912X_f	RE2912	6.2.1.3	Fatty acid oxidation
R_RE2916M_b	RE2916	2.3.1.16	Fatty acid oxidation
R_RE2916M_f	RE2916	2.3.1.16	Fatty acid oxidation
R_RE2917M_b	RE2917	2.3.1.16	Fatty acid oxidation
R_RE2917M_f	RE2917	2.3.1.16	Fatty acid oxidation
R_RE2919M_b	RE2919	4.2.1.17	Fatty acid oxidation
R_RE2919M_f	RE2919	4.2.1.17	Fatty acid oxidation
R_RE2920M_b	RE2920	4.2.1.17	Fatty acid oxidation
R_RE2920M_f	RE2920	4.2.1.17	Fatty acid oxidation
R_RE2921M_b	RE2921	4.2.1.17	Fatty acid oxidation
R_RE2921M_f	RE2921	4.2.1.17	Fatty acid oxidation
R_RE2954C_b	RE2954	2.7.1.40	Pyrimidine synthesis
R_RE2954C_f	RE2954	2.7.1.40	Pyrimidine synthesis
R_RE2972G_b	RE2972	2.7.1.67	Phosphatidylinositol phosphate metabolism
R_RE2972G_f	RE2972	2.7.1.67	Phosphatidylinositol phosphate metabolism
R_RE2972M_b	RE2972	2.7.1.67	Phosphatidylinositol phosphate metabolism
R_RE2972M_f	RE2972	2.7.1.67	Phosphatidylinositol phosphate metabolism
R_RE2972R_b	RE2972	2.7.1.137	Phosphatidylinositol phosphate metabolism
R_RE2972R_f	RE2972	2.7.1.137	Phosphatidylinositol phosphate metabolism
R_RE2974C_b	RE2974	2.7.1.68	Phosphatidylinositol phosphate metabolism
R_RE2974C_f	RE2974	2.7.1.68	Phosphatidylinositol phosphate metabolism
R_RE2974R_b	RE2974	2.7.1.68	Phosphatidylinositol phosphate metabolism
R_RE2974R_f	RE2974	2.7.1.68	Phosphatidylinositol phosphate metabolism
R_RE2992M_b	RE2992	5.3.3.8	Fatty acid oxidation
R_RE2992M_f	RE2992	5.3.3.8	Fatty acid oxidation
R_RE2992X_b	RE2992	5.3.3.8	Fatty acid oxidation
R_RE2992X_f	RE2992	5.3.3.8	Fatty acid oxidation
R_RE2995M_b	RE2995	5.3.3.8	Fatty acid oxidation
R_RE2995M_f	RE2995	5.3.3.8	Fatty acid oxidation
R_RE2995X_b	RE2995	5.3.3.8	Fatty acid oxidation
R_RE2995X_f	RE2995	5.3.3.8	Fatty acid oxidation
R_RE2999M_b	RE2999	5.3.3.8	Fatty acid oxidation
R_RE2999M_f	RE2999	5.3.3.8	Fatty acid oxidation
R_RE3001M_b	RE3001	1.3.1.34	Fatty acid oxidation
R_RE3001M_f	RE3001	1.3.1.34	Fatty acid oxidation
R_RE3002X_b	RE3002	5.3.3.8	Fatty acid oxidation
R_RE3002X_f	RE3002	5.3.3.8	Fatty acid oxidation
R_RE3003M_b	RE3003	5.3.3.8	Fatty acid oxidation
R_RE3003M_f	RE3003	5.3.3.8	Fatty acid oxidation
R_RE3004M_b	RE3004	4.2.1.17	Fatty acid oxidation
R_RE3004M_f	RE3004	4.2.1.17	Fatty acid oxidation
R_RE3005M_b	RE3005	1.1.1.35	Fatty acid oxidation
R_RE3005M_f	RE3005	1.1.1.35	Fatty acid oxidation
R_RE3006M_b	RE3006	2.3.1.16	Fatty acid oxidation
R_RE3006M_f	RE3006	2.3.1.16	Fatty acid oxidation
R_RE3011M_b	RE3011	1.1.1.1	Eicosanoid metabolism
R_RE3011M_f	RE3011	1.1.1.1	Eicosanoid metabolism
R_RE3012C_b	RE3012	1.2.1.3	Eicosanoid metabolism
R_RE3012C_f	RE3012	1.2.1.3	Eicosanoid metabolism
R_RE3012R_b	RE3012	1.2.1.3	Eicosanoid metabolism
R_RE3012R_f	RE3012	1.2.1.3	Eicosanoid metabolism
R_RE3074X_b	RE3074	6.2.1.3	Fatty acid oxidation
R_RE3074X_f	RE3074	6.2.1.3	Fatty acid oxidation
R_RE3095C_b	RE3095	1.11.1.7	Tyrosine metabolism
R_RE3095C_f	RE3095	1.11.1.7	Tyrosine metabolism
R_RE3095L_b	RE3095	1.11.1.7	Tyrosine metabolism
R_RE3095L_f	RE3095	1.11.1.7	Tyrosine metabolism
R_RE3104R_b	RE3104		Fatty acid oxidation
R_RE3104R_f	RE3104		Fatty acid oxidation
R_RE3106R_b	RE3106		Fatty acid oxidation
R_RE3106R_f	RE3106		Fatty acid oxidation
R_RE3112R_b	RE3112		Fatty acid oxidation
R_RE3112R_f	RE3112		Fatty acid oxidation
R_RE3113R_b	RE3113		Fatty acid oxidation
R_RE3113R_f	RE3113		Fatty acid oxidation
R_RE3114R_b	RE3114	6.2.1.3	Fatty acid oxidation
R_RE3114R_f	RE3114	6.2.1.3	Fatty acid oxidation
R_RE3119R_b	RE3119		Fatty acid oxidation
R_RE3119R_f	RE3119		Fatty acid oxidation
R_RE3121R_b	RE3121		Fatty acid oxidation
R_RE3121R_f	RE3121		Fatty acid oxidation
R_RE3122R_b	RE3122		Fatty acid oxidation
R_RE3122R_f	RE3122		Fatty acid oxidation
R_RE3123R_b	RE3123		Fatty acid oxidation
R_RE3123R_f	RE3123		Fatty acid oxidation
R_RE3125R_b	RE3125		Fatty acid oxidation
R_RE3125R_f	RE3125		Fatty acid oxidation
R_RE3126R_b	RE3126		Fatty acid oxidation
R_RE3126R_f	RE3126		Fatty acid oxidation
R_RE3132R_b	RE3132	6.2.1.3	Fatty acid oxidation
R_RE3132R_f	RE3132	6.2.1.3	Fatty acid oxidation
R_RE3136C_b	RE3136	5.3.3.5	Cholesterol metabolism
R_RE3136C_f	RE3136	5.3.3.5	Cholesterol metabolism
R_RE3146R_b	RE3146	6.2.1.3	Fatty acid oxidation
R_RE3146R_f	RE3146	6.2.1.3	Fatty acid oxidation
R_RE3147R_b	RE3147		Fatty acid oxidation
R_RE3147R_f	RE3147		Fatty acid oxidation
R_RE3150R_b	RE3150		Fatty acid oxidation
R_RE3150R_f	RE3150		Fatty acid oxidation
R_RE3152R_b	RE3152		Fatty acid oxidation
R_RE3152R_f	RE3152		Fatty acid oxidation
R_RE3153R_b	RE3153		Fatty acid oxidation
R_RE3153R_f	RE3153		Fatty acid oxidation
R_RE3154R_b	RE3154		Fatty acid oxidation
R_RE3154R_f	RE3154		Fatty acid oxidation
R_RE3155R_b	RE3155		Fatty acid oxidation
R_RE3155R_f	RE3155		Fatty acid oxidation
R_RE3160R_b	RE3160	6.2.1.3	Fatty acid oxidation
R_RE3160R_f	RE3160	6.2.1.3	Fatty acid oxidation
R_RE3162R_b	RE3162		Fatty acid oxidation
R_RE3162R_f	RE3162		Fatty acid oxidation
R_RE3163R_b	RE3163		Fatty acid oxidation
R_RE3163R_f	RE3163		Fatty acid oxidation
R_RE3164R_b	RE3164		Fatty acid oxidation
R_RE3164R_f	RE3164		Fatty acid oxidation
R_RE3166R_b	RE3166		Fatty acid oxidation
R_RE3166R_f	RE3166		Fatty acid oxidation
R_RE3167R_b	RE3167		Fatty acid oxidation
R_RE3167R_f	RE3167		Fatty acid oxidation
R_RE3168R_b	RE3168		Fatty acid oxidation
R_RE3168R_f	RE3168		Fatty acid oxidation
R_RE3169R_b	RE3169		Fatty acid oxidation
R_RE3169R_f	RE3169		Fatty acid oxidation
R_RE3171R_b	RE3171		Fatty acid oxidation
R_RE3171R_f	RE3171		Fatty acid oxidation
R_RE3172R_b	RE3172		Fatty acid oxidation
R_RE3172R_f	RE3172		Fatty acid oxidation
R_RE3173R_b	RE3173		Fatty acid oxidation
R_RE3173R_f	RE3173		Fatty acid oxidation
R_RE3175R_b	RE3175		Fatty acid oxidation
R_RE3175R_f	RE3175		Fatty acid oxidation
R_RE3176R_b	RE3176		Fatty acid oxidation
R_RE3176R_f	RE3176		Fatty acid oxidation
R_RE3177M_b	RE3177	1.1.1.35	Fatty acid oxidation
R_RE3177M_f	RE3177	1.1.1.35	Fatty acid oxidation
R_RE3178M_b	RE3178	1.1.1.35	Fatty acid oxidation
R_RE3178M_f	RE3178	1.1.1.35	Fatty acid oxidation
R_RE3179M_b	RE3179	1.1.1.35	Fatty acid oxidation
R_RE3179M_f	RE3179	1.1.1.35	Fatty acid oxidation
R_RE3189M_b	RE3189	2.3.1.16	Fatty acid oxidation
R_RE3189M_f	RE3189	2.3.1.16	Fatty acid oxidation
R_RE3190M_b	RE3190	2.3.1.16	Fatty acid oxidation
R_RE3190M_f	RE3190	2.3.1.16	Fatty acid oxidation
R_RE3191M_b	RE3191	2.3.1.16	Fatty acid oxidation
R_RE3191M_f	RE3191	2.3.1.16	Fatty acid oxidation
R_RE3192M_b	RE3192	4.2.1.17	Fatty acid oxidation
R_RE3192M_f	RE3192	4.2.1.17	Fatty acid oxidation
R_RE3193M_b	RE3193	4.2.1.17	Fatty acid oxidation
R_RE3193M_f	RE3193	4.2.1.17	Fatty acid oxidation
R_RE3194M_b	RE3194	4.2.1.17	Fatty acid oxidation
R_RE3194M_f	RE3194	4.2.1.17	Fatty acid oxidation
R_RE3227R_b	RE3227		Fatty acid synthesis
R_RE3227R_f	RE3227		Fatty acid synthesis
R_RE3228R_b	RE3228		Fatty acid synthesis
R_RE3228R_f	RE3228		Fatty acid synthesis
R_RE3229R_b	RE3229		Fatty acid synthesis
R_RE3229R_f	RE3229		Fatty acid synthesis
R_RE3230R_b	RE3230		Fatty acid synthesis
R_RE3230R_f	RE3230		Fatty acid synthesis
R_RE3231R_b	RE3231		Fatty acid synthesis
R_RE3231R_f	RE3231		Fatty acid synthesis
R_RE3232R_b	RE3232		Fatty acid synthesis
R_RE3232R_f	RE3232		Fatty acid synthesis
R_RE3234R_b	RE3234		Fatty acid synthesis
R_RE3234R_f	RE3234		Fatty acid synthesis
R_RE3235R_b	RE3235		Fatty acid synthesis
R_RE3235R_f	RE3235		Fatty acid synthesis
R_RE3236R_b	RE3236		Fatty acid synthesis
R_RE3236R_f	RE3236		Fatty acid synthesis
R_RE3242R_f	RE3242		Fatty acid synthesis
R_RE3243R_b	RE3243		Fatty acid synthesis
R_RE3243R_f	RE3243		Fatty acid synthesis
R_RE3244R_b	RE3244		Fatty acid synthesis
R_RE3244R_f	RE3244		Fatty acid synthesis
R_RE3248M_b	RE3248	4.2.1.17	Fatty acid oxidation
R_RE3248M_f	RE3248	4.2.1.17	Fatty acid oxidation
R_RE3250M_b	RE3250	1.1.1.35	Fatty acid oxidation
R_RE3250M_f	RE3250	1.1.1.35	Fatty acid oxidation
R_RE3268C_b	RE3268	3.1.3.67	Phosphatidylinositol phosphate metabolism
R_RE3335M_b	RE3335	6.2.1.3	Eicosanoid metabolism
R_RE3335M_f	RE3335	6.2.1.3	Eicosanoid metabolism
R_RE3335R_b	RE3335	6.2.1.3	Eicosanoid metabolism
R_RE3335R_f	RE3335	6.2.1.3	Eicosanoid metabolism
R_RE3335X_b	RE3335	6.2.1.3	Eicosanoid metabolism
R_RE3335X_f	RE3335	6.2.1.3	Eicosanoid metabolism
R_RE3336M_b	RE3336	2.3.1.16	Eicosanoid metabolism
R_RE3336M_f	RE3336	2.3.1.16	Eicosanoid metabolism
R_RE3337M_b	RE3337	4.2.1.17	Eicosanoid metabolism
R_RE3337M_f	RE3337	4.2.1.17	Eicosanoid metabolism
R_RE3338C_b	RE3338	1.1.1.35	Eicosanoid metabolism
R_RE3338C_f	RE3338	1.1.1.35	Eicosanoid metabolism
R_RE3338M_b	RE3338	1.1.1.35	Eicosanoid metabolism
R_RE3338M_f	RE3338	1.1.1.35	Eicosanoid metabolism
R_RE3339M_b	RE3339	3.1.2.2	Eicosanoid metabolism
R_RE3339M_f	RE3339	3.1.2.2	Eicosanoid metabolism
R_RE3340C_b	RE3340	1.1.1.35	Eicosanoid metabolism
R_RE3340C_f	RE3340	1.1.1.35	Eicosanoid metabolism
R_RE3340M_b	RE3340	1.1.1.35	Eicosanoid metabolism
R_RE3340M_f	RE3340	1.1.1.35	Eicosanoid metabolism
R_RE3342M_b	RE3342	2.3.1.16	Eicosanoid metabolism
R_RE3342M_f	RE3342	2.3.1.16	Eicosanoid metabolism
R_RE3343M_b	RE3343	3.1.2.2	Eicosanoid metabolism
R_RE3343M_f	RE3343	3.1.2.2	Eicosanoid metabolism
R_RE3344M_b	RE3344	4.2.1.17	Eicosanoid metabolism
R_RE3344M_f	RE3344	4.2.1.17	Eicosanoid metabolism
R_RE3345M_b	RE3345	6.2.1.3	Eicosanoid metabolism
R_RE3345M_f	RE3345	6.2.1.3	Eicosanoid metabolism
R_RE3345R_b	RE3345	6.2.1.3	Eicosanoid metabolism
R_RE3345R_f	RE3345	6.2.1.3	Eicosanoid metabolism
R_RE3345X_b	RE3345	6.2.1.3	Eicosanoid metabolism
R_RE3345X_f	RE3345	6.2.1.3	Eicosanoid metabolism
R_RE3346C_b	RE3346	1.2.1.3	Bile acid synthesis
R_RE3346C_f	RE3346	1.2.1.3	Bile acid synthesis
R_RE3346R_b	RE3346	1.2.1.3	Bile acid synthesis
R_RE3346R_f	RE3346	1.2.1.3	Bile acid synthesis
R_RE3383M_b	RE3383	2.3.1.16	Fatty acid oxidation
R_RE3383M_f	RE3383	2.3.1.16	Fatty acid oxidation
R_RE3384M_b	RE3384	2.3.1.16	Fatty acid oxidation
R_RE3384M_f	RE3384	2.3.1.16	Fatty acid oxidation
R_RE3386M_b	RE3386	4.2.1.17	Fatty acid oxidation
R_RE3386M_f	RE3386	4.2.1.17	Fatty acid oxidation
R_RE3387M_b	RE3387	1.1.1.35	Fatty acid oxidation
R_RE3387M_f	RE3387	1.1.1.35	Fatty acid oxidation
R_RE3388M_b	RE3388	2.3.1.16	Fatty acid oxidation
R_RE3388M_f	RE3388	2.3.1.16	Fatty acid oxidation
R_RE3390M_b	RE3390	4.2.1.17	Fatty acid oxidation
R_RE3390M_f	RE3390	4.2.1.17	Fatty acid oxidation
R_RE3391M_b	RE3391	1.3.1.34	Fatty acid oxidation
R_RE3391M_f	RE3391	1.3.1.34	Fatty acid oxidation
R_RE3392M_b	RE3392	1.3.1.34	Fatty acid oxidation
R_RE3392M_f	RE3392	1.3.1.34	Fatty acid oxidation
R_RE3393M_b	RE3393	1.1.1.35	Fatty acid oxidation
R_RE3393M_f	RE3393	1.1.1.35	Fatty acid oxidation
R_RE3394M_b	RE3394	2.3.1.16	Fatty acid oxidation
R_RE3394M_f	RE3394	2.3.1.16	Fatty acid oxidation
R_RE3396M_b	RE3396	2.3.1.16	Fatty acid oxidation
R_RE3396M_f	RE3396	2.3.1.16	Fatty acid oxidation
R_RE3398M_b	RE3398	4.2.1.17	Fatty acid oxidation
R_RE3398M_f	RE3398	4.2.1.17	Fatty acid oxidation
R_RE3399M_b	RE3399	1.1.1.35	Fatty acid oxidation
R_RE3399M_f	RE3399	1.1.1.35	Fatty acid oxidation
R_RE3400M_b	RE3400	2.3.1.16	Fatty acid oxidation
R_RE3400M_f	RE3400	2.3.1.16	Fatty acid oxidation
R_RE3401M_b	RE3401	4.2.1.17	Fatty acid oxidation
R_RE3401M_f	RE3401	4.2.1.17	Fatty acid oxidation
R_RE3402M_b	RE3402	1.1.1.35	Fatty acid oxidation
R_RE3402M_f	RE3402	1.1.1.35	Fatty acid oxidation
R_RE3403M_b	RE3403	1.3.1.34	Fatty acid oxidation
R_RE3403M_f	RE3403	1.3.1.34	Fatty acid oxidation
R_RE3404M_b	RE3404	1.3.1.34	Fatty acid oxidation
R_RE3404M_f	RE3404	1.3.1.34	Fatty acid oxidation
R_RE3443M_b	RE3443	2.3.1.16	Eicosanoid metabolism
R_RE3443M_f	RE3443	2.3.1.16	Eicosanoid metabolism
R_RE3444M_b	RE3444	3.1.2.2	Eicosanoid metabolism
R_RE3444M_f	RE3444	3.1.2.2	Eicosanoid metabolism
R_RE3446M_b	RE3446	6.2.1.3	Eicosanoid metabolism
R_RE3446M_f	RE3446	6.2.1.3	Eicosanoid metabolism
R_RE3446R_b	RE3446	6.2.1.3	Eicosanoid metabolism
R_RE3446R_f	RE3446	6.2.1.3	Eicosanoid metabolism
R_RE3446X_b	RE3446	6.2.1.3	Eicosanoid metabolism
R_RE3446X_f	RE3446	6.2.1.3	Eicosanoid metabolism
R_RE3447M_b	RE3447	4.2.1.17	Eicosanoid metabolism
R_RE3447M_f	RE3447	4.2.1.17	Eicosanoid metabolism
R_RE3448C_b	RE3448	1.1.1.35	Eicosanoid metabolism
R_RE3448C_f	RE3448	1.1.1.35	Eicosanoid metabolism
R_RE3448M_b	RE3448	1.1.1.35	Eicosanoid metabolism
R_RE3448M_f	RE3448	1.1.1.35	Eicosanoid metabolism
R_RE3496N_b	RE3496	5.3.99.3	Eicosanoid metabolism
R_RE3496N_f	RE3496	5.3.99.3	Eicosanoid metabolism
R_RE3520C_b	RE3520	1.11.1.9	Arachidonic acid metabolism
R_RE3520C_f	RE3520	1.11.1.9	Arachidonic acid metabolism
R_RE3520M_b	RE3520	1.11.1.9	Arachidonic acid metabolism
R_RE3520M_f	RE3520	1.11.1.9	Arachidonic acid metabolism
R_RE3520N_b	RE3520	1.11.1.9	Arachidonic acid metabolism
R_RE3520N_f	RE3520	1.11.1.9	Arachidonic acid metabolism
R_RE3521M_b	RE3521	2.5.1.18	Arachidonic acid metabolism
R_RE3521M_f	RE3521	2.5.1.18	Arachidonic acid metabolism
R_RE3521R_b	RE3521	2.5.1.18	Arachidonic acid metabolism
R_RE3521R_f	RE3521	2.5.1.18	Arachidonic acid metabolism
R_RE3521X_b	RE3521	2.5.1.18	Arachidonic acid metabolism
R_RE3521X_f	RE3521	2.5.1.18	Arachidonic acid metabolism
R_RE3532M_b	RE3532	2.5.1.18	Eicosanoid metabolism
R_RE3532M_f	RE3532	2.5.1.18	Eicosanoid metabolism
R_RE3532R_b	RE3532	2.5.1.18	Eicosanoid metabolism
R_RE3532R_f	RE3532	2.5.1.18	Eicosanoid metabolism
R_RE3533M_b	RE3533	2.5.1.18	Eicosanoid metabolism
R_RE3533M_f	RE3533	2.5.1.18	Eicosanoid metabolism
R_RE3533R_b	RE3533	2.5.1.18	Eicosanoid metabolism
R_RE3533R_f	RE3533	2.5.1.18	Eicosanoid metabolism
R_RE3534M_b	RE3534	2.5.1.18	Eicosanoid metabolism
R_RE3534M_f	RE3534	2.5.1.18	Eicosanoid metabolism
R_RE3534R_b	RE3534	2.5.1.18	Eicosanoid metabolism
R_RE3534R_f	RE3534	2.5.1.18	Eicosanoid metabolism
R_RE3554M_b	RE3554	2.5.1.18	Eicosanoid metabolism
R_RE3554M_f	RE3554	2.5.1.18	Eicosanoid metabolism
R_RE3554R_b	RE3554	2.5.1.18	Eicosanoid metabolism
R_RE3554R_f	RE3554	2.5.1.18	Eicosanoid metabolism
R_RE3557M_b	RE3557	2.5.1.18	Eicosanoid metabolism
R_RE3557M_f	RE3557	2.5.1.18	Eicosanoid metabolism
R_RE3557R_b	RE3557	2.5.1.18	Eicosanoid metabolism
R_RE3557R_f	RE3557	2.5.1.18	Eicosanoid metabolism
R_RE3559M_b	RE3559	2.3.1.16	Eicosanoid metabolism
R_RE3559M_f	RE3559	2.3.1.16	Eicosanoid metabolism
R_RE3560M_b	RE3560	3.1.2.2	Eicosanoid metabolism
R_RE3560M_f	RE3560	3.1.2.2	Eicosanoid metabolism
R_RE3562M_b	RE3562	6.2.1.3	Eicosanoid metabolism
R_RE3562M_f	RE3562	6.2.1.3	Eicosanoid metabolism
R_RE3562R_b	RE3562	6.2.1.3	Eicosanoid metabolism
R_RE3562R_f	RE3562	6.2.1.3	Eicosanoid metabolism
R_RE3562X_b	RE3562	6.2.1.3	Eicosanoid metabolism
R_RE3562X_f	RE3562	6.2.1.3	Eicosanoid metabolism
R_RE3563M_b	RE3563	4.2.1.17	Eicosanoid metabolism
R_RE3563M_f	RE3563	4.2.1.17	Eicosanoid metabolism
R_RE3564C_b	RE3564	1.1.1.35	Eicosanoid metabolism
R_RE3564C_f	RE3564	1.1.1.35	Eicosanoid metabolism
R_RE3564M_b	RE3564	1.1.1.35	Eicosanoid metabolism
R_RE3564M_f	RE3564	1.1.1.35	Eicosanoid metabolism
R_RE3577X_b	RE3577	6.2.1.3	Eicosanoid metabolism
R_RE3577X_f	RE3577	6.2.1.3	Eicosanoid metabolism
R_RE3582X_b	RE3582	5.3.3.8	Eicosanoid metabolism
R_RE3582X_f	RE3582	5.3.3.8	Eicosanoid metabolism
R_RE3587N_b	RE3587	5.3.99.3	Eicosanoid metabolism
R_RE3587N_f	RE3587	5.3.99.3	Eicosanoid metabolism
R_RE3627C_b	RE3627	1.1.1.35	Fatty acid oxidation
R_RE3627C_f	RE3627	1.1.1.35	Fatty acid oxidation
R_RE3627M_b	RE3627	1.1.1.35	Fatty acid oxidation
R_RE3627M_f	RE3627	1.1.1.35	Fatty acid oxidation
R_RE3628M_b	RE3628	5.3.3.8	Fatty acid oxidation
R_RE3628M_f	RE3628	5.3.3.8	Fatty acid oxidation
R_PIt8_b	phosphate transport in/out via Na+ symporter		Transport, extracellular
R_PIt8_f	phosphate transport in/out via Na+ symporter		Transport, extracellular
R_HEXDIACTD_f	transport of hexadecanedioc acid by diffusion
R_OCD11COACPT1_f	transport of 11-octadecenoyl carnitine into the mitochondrial matrix
R_OMHPALTD_f	transport of w-hydroxypalmitic acid by diffusion
R_q10h2tc_b	transport of ubiquinol into cytosol		Transport, mitochondrial
R_q10tm_b	transport of ubiquinone into mitochondria		Transport, mitochondrial
R_EX_estroneglc_LPAREN_e_RPAREN__b	estrone glucuronide exchange		Exchange/demand reaction
R_EX_estroneglc_LPAREN_e_RPAREN__f	estrone glucuronide exchange		Exchange/demand reaction

## Sheet: PC3M_Act_&_PC3S_Undet
R_7THFtl	7-glutamyl-THF transport, lysosomal		Transport, lysosomal
R_ACCOAC	acetyl-CoA carboxylase
R_ACOAD10m	acyl-CoA dehydrogenase (2-methylbutanoyl-CoA), mitochondrial	1.3.99.12	Valine, leucine, and isoleucine metabolism
R_ACOAD1fm	acyl-CoA dehydrogenase (butanoyl-CoA), mitochondrial	1.3.99.2	Butanoate metabolism
R_AGPAT1	1-acylglycerol-3-phosphate O-acyltransferase 1	2.3.1.51	Triacylglycerol synthesis
R_AMACR2p	alpha-methylacyl-CoA racemase (reductase)	5.1.99.4	Bile acid synthesis
R_BAAT3x	bile acid Coenzyme A	2.3.1.65	Bile acid synthesis
R_CBPS	carbamoyl-phosphate synthase (glutamine-hydrolysing)		Pyrimidine synthesis
R_DESAT18_3	stearoyl-CoA desaturase (n-C18	1.14.19.1	Fatty acid synthesis
R_DESAT18_4	stearoyl-CoA desaturase (n-C18	1.14.19.1	Fatty acid synthesis
R_DESAT18_5	stearoyl-CoA desaturase (n-C18	1.14.19.1	Fatty acid synthesis
R_DHCR241r	24-dehydrocholesterol reductase [Precursor]		Cholesterol metabolism
R_DHCR242r	24-dehydrocholesterol reductase [Precursor]		Cholesterol metabolism
R_DHCRD2	dihydroceramide desaturase		Sphingolipid metabolism
R_DHORD9	dihydoorotic acid dehydrogenase (quinone10)	1.3.3.1	Pyrimidine synthesis
R_DM_sprm_c_	DM sprm(c)		Exchange/demand reaction
R_FACOAL160i	C160 fatty acid activation	6.2.1.3	Fatty acid oxidation
R_FADH2tru	FADH2 transporter, endoplasmic reticulum		Transport, endoplasmic reticular
R_FADtru	FAD transporter, endoplasmic reticulum		Transport, endoplasmic reticular
R_FAOXC16180m	Beta oxidation fatty acid	4.2.1.74	Fatty acid oxidation
R_FAOXC1811603m	Beta oxidation fatty acid	4.2.1.74	Fatty acid oxidation
R_FAOXC80	Beta oxidation of med/long chain fatty acid	1.3.99.3	Fatty acid oxidation
R_G5SDym	glutamate-5-semialdehyde dehydrogenase (m)	1.2.1.41	Urea cycle
R_GGH_10FTHF5GLUl	Gamma-glutamyl hydrolase (10FTHF5GLU), lysosomal		Folate metabolism
R_GGH_10FTHF6GLUl	Gamma-glutamyl hydrolase (10FTHF6GLU), lysosomal		Folate metabolism
R_GGH_5DHFl	Gamma-glutamyl hydrolase (5DHF), lysosomal		Folate metabolism
R_GGH_5THFl	Gamma-glutamyl hydrolase (5THF), lysosomal		Folate metabolism
R_GGH_6DHFl	Gamma-glutamyl hydrolase (6DHF), lysosomal		Folate metabolism
R_GGH_6THFl	Gamma-glutamyl hydrolase (6THF), lysosomal		Folate metabolism
R_GGH_7DHFl	Gamma-glutamyl hydrolase (7DHF), lysosomal		Folate metabolism
R_GGH_7THFl	Gamma-glutamyl hydrolase (7THF), lysosomal		Folate metabolism
R_GLU5Km	glutamate 5-kinase (m)	2.7.2.11	Urea cycle
R_GPAM_hs	glycerol-3-phosphate acyltransferase	2.3.1.15	Triacylglycerol synthesis
R_GUAPRT	guanine phosphoribosyltransferase	2.4.2.8	Nucleotide salvage pathway
R_HEX7	hexokinase (D-fructose	2.7.1.1	Fructose and mannose metabolism
R_HPYRRy	Hydroxypyruvate reductase (NADPH)	1.1.1.79	Glyoxylate and dicarboxylate metabolism
R_MMSAD3m	methylmalonate-semialdehyde dehydrogenase (malonic semialdehyde), mitochondrial	1.2.1.27	Propanoate metabolism
R_NaKt	Na+/K+ exchanging ATPase	3.6.3.9	Transport, extracellular
R_OMPDC	orotidine-5'-phosphate decarboxylase	4.1.1.23	Pyrimidine synthesis
R_PFK	phosphofructokinase		Glycolysis/gluconeogenesis
R_PI4PLC	phosphatidylinositol 4-phosphate phospholipase C		Inositol phosphate metabolism
R_PPCOAOm	Propanoyl-CoA	1.3.99.3	Propanoate metabolism
R_PRPNCOAHYDm	Propenoyl-CoA hydrolase (m)	4.2.1.17	beta-Alanine metabolism
R_SCP2x	peroxisomal thiolase 2		Bile acid synthesis
R_SPRMS	spermine synthase	2.5.1.22	Urea cycle
R_SQLSr	Squalene synthase	2.5.1.21	Cholesterol metabolism
R_TMDS	thymidylate synthase	2.1.1.45	Nucleotide interconversion
R_r0160	L-Serine	2.6.1.51	Glycine, serine, alanine and threonine metabolism
R_r0233	UDPglucose	2.7.7.12	Unassigned
R_r0321	Acetoacetate	6.2.1.16	Cholesterol metabolism
R_r0339	ATP	2.7.1.31	Unassigned
R_r0354	Glycolysis / Glyconeogenesis EC	2.7.1.1	Glycolysis/gluconeogenesis
R_r0365	3-hydroxypropanoate	1.1.1.59	Propanoate metabolism
R_r0596	3-hydroxyisobutyryl-CoA hydrolase beta-Alanine metabolism / Propanoate metabolism EC	3.1.2.4	CoA synthesis
R_r0683	Propanoyl-CoA	1.3.99.3	Unassigned
R_r1255	EC	6.2.1.3	Fatty acid oxidation
R_r1401	Facilitated diffusion		Fatty acid oxidation
R_r1527	ATP-binding Cassette (ABC) TCDB		Transport, extracellular
R_r1672	Y+LAT2 Utilized transport		Transport, extracellular
R_r1673	Y+LAT2 Utilized transport		Transport, extracellular
R_r1674	Y+LAT2 Utilized transport		Transport, extracellular
R_r1675	Y+LAT2 Utilized transport		Transport, extracellular
R_r1676	Y+LAT2 Utilized transport		Transport, extracellular
R_r1677	Y+LAT2 Utilized transport		Transport, extracellular
R_r1678	Y+LAT2 Utilized transport		Transport, extracellular
R_r1679	Y+LAT2 Utilized transport		Transport, extracellular
R_r1680	Y+LAT2 Utilized transport		Transport, extracellular
R_r1681	Y+LAT2 Utilized transport		Transport, extracellular
R_r1682	Y+LAT2 Utilized transport		Transport, extracellular
R_r1683	Y+LAT2 Utilized transport		Transport, extracellular
R_r1684	Y+LAT2 Utilized transport		Transport, extracellular
R_r1685	Y+LAT2 Utilized transport		Transport, extracellular
R_r1686	Y+LAT2 Utilized transport		Transport, extracellular
R_r1687	Y+LAT2 Utilized transport		Transport, extracellular
R_r1690	Y+LAT2 Utilized transport		Transport, extracellular
R_r1691	Y+LAT2 Utilized transport		Transport, extracellular
R_r1692	Y+LAT2 Utilized transport		Transport, extracellular
R_r1693	Y+LAT2 Utilized transport		Transport, extracellular
R_r1695	Y+LAT2 Utilized transport		Transport, extracellular
R_r1696	Y+LAT2 Utilized transport		Transport, extracellular
R_r1700	Y+LAT2 Utilized transport		Transport, extracellular
R_r1701	Y+LAT2 Utilized transport		Transport, extracellular
R_r1702	Y+LAT2 Utilized transport		Transport, extracellular
R_r1705	Y+LAT2 Utilized transport		Transport, extracellular
R_r1706	Y+LAT2 Utilized transport		Transport, extracellular
R_r1711	Y+LAT2 Utilized transport		Transport, extracellular
R_r1715	Y+LAT2 Utilized transport		Transport, extracellular
R_r1717	Y+LAT2 Utilized transport		Transport, extracellular
R_r1721	Y+LAT2 Utilized transport		Transport, extracellular
R_r1723	Y+LAT2 Utilized transport		Transport, extracellular
R_r1725	Y+LAT2 Utilized transport		Transport, extracellular
R_r1726	Y+LAT2 Utilized transport		Transport, extracellular
R_r1728	Y+LAT2 Utilized transport		Transport, extracellular
R_r1730	Y+LAT2 Utilized transport		Transport, extracellular
R_r1731	Y+LAT2 Utilized transport		Transport, extracellular
R_r1732	Y+LAT2 Utilized transport		Transport, extracellular
R_r1733	Y+LAT2 Utilized transport		Transport, extracellular
R_r1735	Y+LAT2 Utilized transport		Transport, extracellular
R_r1737	Y+LAT2 Utilized transport		Transport, extracellular
R_r1738	Y+LAT2 Utilized transport		Transport, extracellular
R_r1740	Y+LAT2 Utilized transport		Transport, extracellular
R_r1741	Y+LAT2 Utilized transport		Transport, extracellular
R_r1742	Y+LAT2 Utilized transport		Transport, extracellular
R_r1743	Y+LAT2 Utilized transport		Transport, extracellular
R_r1745	Y+LAT2 Utilized transport		Transport, extracellular
R_r1746	Y+LAT2 Utilized transport		Transport, extracellular
R_r1748	Y+LAT2 Utilized transport		Transport, extracellular
R_r1749	Y+LAT2 Utilized transport		Transport, extracellular
R_r1751	Y+LAT2 Utilized transport		Transport, extracellular
R_r1752	Y+LAT2 Utilized transport		Transport, extracellular
R_r1753	Y+LAT2 Utilized transport		Transport, extracellular
R_r1754	Y+LAT2 Utilized transport		Transport, extracellular
R_r1756	Y+LAT2 Utilized transport		Transport, extracellular
R_r1757	Y+LAT2 Utilized transport		Transport, extracellular
R_r1758	Y+LAT2 Utilized transport		Transport, extracellular
R_r1759	Y+LAT2 Utilized transport		Transport, extracellular
R_r1761	Y+LAT2 Utilized transport		Transport, extracellular
R_RE0565C	RE0565		Fatty acid synthesis
R_FAOXC181C161m	fatty acid beta oxidation(C18
R_OCT11EFATP	uptake of vaccenic acid by cells
R_10FTHFtl_b	10-Formyltetrahydrofolate lysosomal transport via diffusion		Transport, lysosomal
R_ASPCTr_f	aspartate carbamoyltransferase (reversible)	2.1.3.2	Pyrimidine synthesis
R_CO2ter_b	CO2 endoplasmic reticular transport via diffusion		Transport, endoplasmic reticular
R_CO2ter_f	CO2 endoplasmic reticular transport via diffusion		Transport, endoplasmic reticular
R_CREATt4_2_r_b	Creatine transport (sodium symport) (2		Transport, extracellular
R_CYTK1_f	cytidylate kinase (CMP)		Nucleotide interconversion
R_CYTK10_b	cytidylate kinase (CMP,dGTP)	2.7.4.14	Nucleotide interconversion
R_CYTK11_b	cytidylate kinase (dCMP,dGTP)	2.7.4.14	Nucleotide interconversion
R_CYTK9_f	cytidylate kinase (CMP,dCTP)	2.7.4.14	Nucleotide interconversion
R_DGCHOLtx_f	bile acid intracellular transport		Transport, peroxisomal
R_DHFR_f	dihydrofolate reductase	1.5.1.3	Folate metabolism
R_DHFtl_b	dihydrofolate reversible lysosomal transport		Transport, lysosomal
R_DHORTS_b	dihydroorotase	3.5.2.3	Pyrimidine synthesis
R_DPGM_b	Diphosphoglyceromutase	5.4.2.1	Glycolysis/gluconeogenesis
R_FACOAL1812_b	fatty-acid--CoA ligase	6.2.1.3	Fatty acid oxidation
R_FALDH_b	formaldehyde dehydrogenase	1.2.1.1	Tyrosine metabolism
R_FUMSO3tm_b	Fumarate		Transport, mitochondrial
R_FUMSO3tm_f	Fumarate		Transport, mitochondrial
R_FUMSO4tm_b	Fumarate		Transport, mitochondrial
R_FUMSO4tm_f	Fumarate		Transport, mitochondrial
R_FUMtm_b	fumarate transport, mitochondrial		Transport, mitochondrial
R_FUMtm_f	fumarate transport, mitochondrial		Transport, mitochondrial
R_FUMTSULtm_b	Fumarate		Transport, mitochondrial
R_GLYtp_f	glycine passive transport to peroxisome		Transport, peroxisomal
R_H2CO3D_f	carboxylic acid dissociation	4.2.1.1	Miscellaneous
R_H2Otly_f	H2O transport, lysosomal		Transport, lysosomal
R_MALSO3tm_f	Malate		Transport, mitochondrial
R_MALSO4tm_b	Malate		Transport, mitochondrial
R_MALSO4tm_f	Malate		Transport, mitochondrial
R_MALtm_b	malate transport, mitochondrial		Transport, mitochondrial
R_MALtm_f	malate transport, mitochondrial		Transport, mitochondrial
R_MALTSULtm_b	Malate		Transport, mitochondrial
R_MALTSULtm_f	Malate		Transport, mitochondrial
R_MCOATAm_b	Malonyl-CoA-ACP transacylase, mitochondrial	2.3.1.39	Fatty acid oxidation
R_MCOATAm_f	Malonyl-CoA-ACP transacylase, mitochondrial	2.3.1.39	Fatty acid oxidation
R_MECOALm_b	mesaconate--CoA ligase (ADP-forming), mitochondrial	6.2.1.5	C5-branched dibasic acid metabolism
R_MEOHt2_b	Methanol diffusion		Transport, extracellular
R_MEOHt2_f	Methanol diffusion		Transport, extracellular
R_O2ter_f	O2 transport, endoplasmic reticulum		Transport, endoplasmic reticular
R_OCOAT1m_b	3-oxoacid CoA-transferase	2.8.3.5	Valine, leucine, and isoleucine metabolism
R_OCOAT1m_f	3-oxoacid CoA-transferase	2.8.3.5	Valine, leucine, and isoleucine metabolism
R_ORPT_b	orotate phosphoribosyltransferase	2.4.2.10	Pyrimidine synthesis
R_ORPT_f	orotate phosphoribosyltransferase	2.4.2.10	Pyrimidine synthesis
R_RPI_f	ribose-5-phosphate isomerase	5.3.1.6	Pentose phosphate pathway
R_SUCCt2m_b	succinate transport, mitochondrial		Transport, mitochondrial
R_SUCCt2m_f	succinate transport, mitochondrial		Transport, mitochondrial
R_SUCD1m_b	succinate dehydrogenase	1.3.99.1	Citric acid cycle
R_TALA_f	transaldolase	2.2.1.2	Pentose phosphate pathway
R_THFtl_b	5,6,7,8-Tetrahydrofolate transport, diffusion, lysosomal		Transport, lysosomal
R_TRIODTHYt_f	T3 transport via bicarbonate countertransport		Transport, extracellular
R_UGALNACtg_b	UDP-GalNAc Golgi transport via CMP antiport		Transport, golgi apparatus
R_UMPK3n_f	UMP kinase (UTP),nuclear	2.7.4.14	Nucleotide interconversion
R_VACCt_b	fatty acid transport via diffusion		Transport, extracellular
R_r0178_b	Succinate-semialdehyde	1.2.1.24	Glutamate metabolism
R_r0178_f	Succinate-semialdehyde	1.2.1.24	Glutamate metabolism
R_r0208_f	GTP	2.7.7.13	Fructose and mannose metabolism
R_r0281_b	Putrescine	1.4.3.6	Methionine and cysteine metabolism
R_r0345_f	ATP	2.7.4.11	Nucleotide interconversion
R_r0430_b	Palmitoyl-CoA	2.3.1.21	Fatty acid oxidation
R_r0431_f	Palmitoyl-CoA	2.3.1.21	Fatty acid oxidation
R_r0444_b	Palmitoyl-CoA	2.3.1.21	Fatty acid oxidation
R_r0511_f	steroyl-CoA,hydrogen-donor	1.14.19.1	Unassigned
R_r0556_f	succinyl-CoA	2.3.1.61	Unassigned
R_r0584_b	Deamino-NAD+ nucleotidohydrolase Nicotinate and nicotinamide metabolism EC	3.6.1.9	NAD metabolism
R_r0603_b	(S)-2-methylbutanoyl-CoA	1.3.99.12	Valine, leucine, and isoleucine metabolism
R_r0603_f	(S)-2-methylbutanoyl-CoA	1.3.99.12	Valine, leucine, and isoleucine metabolism
R_r0780_f	4,4-dimethyl-5a-cholesta-8,24-dien-3b-ol	1.3.1.70	Cholesterol metabolism
R_r0842_b	Postulated transport reaction		Transport, endoplasmic reticular
R_r0842_f	Postulated transport reaction		Transport, endoplasmic reticular
R_r1004_b	Facilitated diffusion		Transport, endoplasmic reticular
R_r1019_b	Postulated transport reaction		Transport, peroxisomal
R_r1292_b	Postulated transport reaction	6.2.1.3	Transport, peroxisomal
R_r1380_b	delta24-sterol reductase Biosynthesis of steroids EC	1.3.1.72	Cholesterol metabolism
R_r1381_f	5alpha-Cholest-7-en-3beta-ol delta7-delta8-isomerase Biosynthesis of steroids EC	5.3.3.5	Cholesterol metabolism
R_r1559_b	Amino Acid-Polyamine-Organocation (APC) TCDB		Transport, extracellular
R_r1635_b	Amino Acid-Polyamine-Organocation (APC) TCDB		Transport, extracellular
R_r1635_f	Amino Acid-Polyamine-Organocation (APC) TCDB		Transport, extracellular
R_r1636_b	Amino Acid-Polyamine-Organocation (APC) TCDB		Transport, extracellular
R_r1636_f	Amino Acid-Polyamine-Organocation (APC) TCDB		Transport, extracellular
R_r1637_b	Amino Acid-Polyamine-Organocation (APC) TCDB		Transport, extracellular
R_r1637_f	Amino Acid-Polyamine-Organocation (APC) TCDB		Transport, extracellular
R_r1638_b	Amino Acid-Polyamine-Organocation (APC) TCDB		Transport, extracellular
R_r1638_f	Amino Acid-Polyamine-Organocation (APC) TCDB		Transport, extracellular
R_r1639_f	Amino Acid-Polyamine-Organocation (APC) TCDB		Transport, extracellular
R_r1640_f	Amino Acid-Polyamine-Organocation (APC) TCDB		Transport, extracellular
R_r1641_b	Amino Acid-Polyamine-Organocation (APC) TCDB		Transport, extracellular
R_r1641_f	Amino Acid-Polyamine-Organocation (APC) TCDB		Transport, extracellular
R_r1642_b	Amino Acid-Polyamine-Organocation (APC) TCDB		Transport, extracellular
R_r1642_f	Amino Acid-Polyamine-Organocation (APC) TCDB		Transport, extracellular
R_r1643_b	Amino Acid-Polyamine-Organocation (APC) TCDB		Transport, extracellular
R_r1643_f	Amino Acid-Polyamine-Organocation (APC) TCDB		Transport, extracellular
R_r1644_f	Amino Acid-Polyamine-Organocation (APC) TCDB		Transport, extracellular
R_r1645_b	Amino Acid-Polyamine-Organocation (APC) TCDB		Transport, extracellular
R_r1645_f	Amino Acid-Polyamine-Organocation (APC) TCDB		Transport, extracellular
R_r1646_b	Amino Acid-Polyamine-Organocation (APC) TCDB		Transport, extracellular
R_r1646_f	Amino Acid-Polyamine-Organocation (APC) TCDB		Transport, extracellular
R_r1647_b	Amino Acid-Polyamine-Organocation (APC) TCDB		Transport, extracellular
R_r1648_b	Amino Acid-Polyamine-Organocation (APC) TCDB		Transport, extracellular
R_r1648_f	Amino Acid-Polyamine-Organocation (APC) TCDB		Transport, extracellular
R_r1649_b	Amino Acid-Polyamine-Organocation (APC) TCDB		Transport, extracellular
R_r1649_f	Amino Acid-Polyamine-Organocation (APC) TCDB		Transport, extracellular
R_r1650_f	Amino Acid-Polyamine-Organocation (APC) TCDB		Transport, extracellular
R_r1651_b	Amino Acid-Polyamine-Organocation (APC) TCDB		Transport, extracellular
R_r1651_f	Amino Acid-Polyamine-Organocation (APC) TCDB		Transport, extracellular
R_r1652_b	Amino Acid-Polyamine-Organocation (APC) TCDB		Transport, extracellular
R_r1652_f	Amino Acid-Polyamine-Organocation (APC) TCDB		Transport, extracellular
R_r1653_b	Amino Acid-Polyamine-Organocation (APC) TCDB		Transport, extracellular
R_r1653_f	Amino Acid-Polyamine-Organocation (APC) TCDB		Transport, extracellular
R_r1654_b	Amino Acid-Polyamine-Organocation (APC) TCDB		Transport, extracellular
R_r1654_f	Amino Acid-Polyamine-Organocation (APC) TCDB		Transport, extracellular
R_r1655_b	Amino Acid-Polyamine-Organocation (APC) TCDB		Transport, extracellular
R_r1655_f	Amino Acid-Polyamine-Organocation (APC) TCDB		Transport, extracellular
R_r1656_b	Amino Acid-Polyamine-Organocation (APC) TCDB		Transport, extracellular
R_r1656_f	Amino Acid-Polyamine-Organocation (APC) TCDB		Transport, extracellular
R_r1657_b	Amino Acid-Polyamine-Organocation (APC) TCDB		Transport, extracellular
R_r1657_f	Amino Acid-Polyamine-Organocation (APC) TCDB		Transport, extracellular
R_r1658_b	Amino Acid-Polyamine-Organocation (APC) TCDB		Transport, extracellular
R_r1658_f	Amino Acid-Polyamine-Organocation (APC) TCDB		Transport, extracellular
R_r1659_b	Amino Acid-Polyamine-Organocation (APC) TCDB		Transport, extracellular
R_r1659_f	Amino Acid-Polyamine-Organocation (APC) TCDB		Transport, extracellular
R_r1660_b	Amino Acid-Polyamine-Organocation (APC) TCDB		Transport, extracellular
R_r1660_f	Amino Acid-Polyamine-Organocation (APC) TCDB		Transport, extracellular
R_r1661_b	Amino Acid-Polyamine-Organocation (APC) TCDB		Transport, extracellular
R_r1661_f	Amino Acid-Polyamine-Organocation (APC) TCDB		Transport, extracellular
R_r1662_b	Amino Acid-Polyamine-Organocation (APC) TCDB		Transport, extracellular
R_r1662_f	Amino Acid-Polyamine-Organocation (APC) TCDB		Transport, extracellular
R_r1664_f	Y+LAT2 Utilized transport		Transport, extracellular
R_r1665_b	Y+LAT2 Utilized transport		Transport, extracellular
R_r1665_f	Y+LAT2 Utilized transport		Transport, extracellular
R_r1666_b	Y+LAT2 Utilized transport		Transport, extracellular
R_r1667_b	Y+LAT2 Utilized transport		Transport, extracellular
R_r1667_f	Y+LAT2 Utilized transport		Transport, extracellular
R_r1668_b	Y+LAT2 Utilized transport		Transport, extracellular
R_r1669_b	Y+LAT2 Utilized transport		Transport, extracellular
R_r1669_f	Y+LAT2 Utilized transport		Transport, extracellular
R_r1670_b	Y+LAT2 Utilized transport		Transport, extracellular
R_r1670_f	Y+LAT2 Utilized transport		Transport, extracellular
R_r1671_b	Y+LAT2 Utilized transport		Transport, extracellular
R_r1671_f	Y+LAT2 Utilized transport		Transport, extracellular
R_r2179_b	Resistance-Nodulation-Cell Division (RND) TCDB		Transport, extracellular
R_r2181_b	Resistance-Nodulation-Cell Division (RND) TCDB		Transport, extracellular
R_r2187_f	Resistance-Nodulation-Cell Division (RND) TCDB		Transport, extracellular
R_r2189_b	Resistance-Nodulation-Cell Division (RND) TCDB		Transport, extracellular
R_r2195_b	Resistance-Nodulation-Cell Division (RND) TCDB		Transport, extracellular
R_r2205_f	Resistance-Nodulation-Cell Division (RND) TCDB		Transport, extracellular
R_r2216_b	Resistance-Nodulation-Cell Division (RND) TCDB		Transport, extracellular
R_RE0566C_f	RE0566		Fatty acid synthesis
R_RE0567C_f	RE0567		Fatty acid synthesis
R_RE1516M_b	RE1516	1.3.99.13	Fatty acid oxidation
R_RE1517M_b	RE1517	1.3.99.13	Fatty acid oxidation
R_RE1518M_b	RE1518	1.3.99.13	Fatty acid oxidation
R_RE1519M_b	RE1519	1.3.99.13	Fatty acid oxidation
R_RE2292C_b	RE2292		Valine, leucine, and isoleucine metabolism
R_RE2292C_f	RE2292		Valine, leucine, and isoleucine metabolism
R_RE2333C_b	RE2333		Urea cycle
R_RE2333C_f	RE2333		Urea cycle
R_RE2334C_b	RE2334		Urea cycle
R_RE2334C_f	RE2334		Urea cycle
R_RE2335C_b	RE2335		Urea cycle
R_RE2335C_f	RE2335		Urea cycle
R_RE2360N_b	RE2360		Eicosanoid metabolism
R_RE2360N_f	RE2360		Eicosanoid metabolism
R_RE2898C_f	RE2898		Vitamin C metabolism
R_RE2913M_b	RE2913	1.3.99.3	Fatty acid oxidation
R_RE2913M_f	RE2913	1.3.99.3	Fatty acid oxidation
R_RE2914M_b	RE2914	1.3.99.3	Fatty acid oxidation
R_RE2914M_f	RE2914	1.3.99.3	Fatty acid oxidation
R_RE2915M_b	RE2915	1.3.99.3	Fatty acid oxidation
R_RE2915M_f	RE2915	1.3.99.3	Fatty acid oxidation
R_RE3010X_b	RE3010	1.1.1.184	Eicosanoid metabolism
R_RE3010X_f	RE3010	1.1.1.184	Eicosanoid metabolism
R_RE3184M_b	RE3184	1.3.99.3	Fatty acid oxidation
R_RE3184M_f	RE3184	1.3.99.3	Fatty acid oxidation
R_RE3185M_b	RE3185	1.3.99.3	Fatty acid oxidation
R_RE3185M_f	RE3185	1.3.99.3	Fatty acid oxidation
R_RE3186M_b	RE3186	1.3.99.3	Fatty acid oxidation
R_RE3186M_f	RE3186	1.3.99.3	Fatty acid oxidation
R_RE3267G_b	RE3267	2.7.8.2	Glycerophospholipid metabolism
R_RE3267G_f	RE3267	2.7.8.2	Glycerophospholipid metabolism
R_OCD11CRNCACT_f	transport of 11-octadecenoyl carnitine into the mitochondrial matrix
R_OCD11CRNCPT2_f	transport of 11-octadecenoyl carnitine into the mitochondrial matrix
R_SEBCOACROT_b	production of sebacoyl carnitine
R_EX_crn_LPAREN_e_RPAREN__b	exchange reaction for L-Carnitine		Exchange/demand reaction
R_EX_crn_LPAREN_e_RPAREN__f	exchange reaction for L-Carnitine		Exchange/demand reaction
R_EX_octa_LPAREN_e_RPAREN__b	exchange reaction for octanoate (n-C8		Exchange/demand reaction
R_EX_octa_LPAREN_e_RPAREN__f	exchange reaction for octanoate (n-C8		Exchange/demand reaction
R_EX_thmtp_LPAREN_e_RPAREN__b	Thiamin triphosphate exchange		Exchange/demand reaction
R_EX_thmtp_LPAREN_e_RPAREN__f	Thiamin triphosphate exchange		Exchange/demand reaction
R_EX_thymd_LPAREN_e_RPAREN__b	Thymidine exchange		Exchange/demand reaction
R_EX_thymd_LPAREN_e_RPAREN__f	Thymidine exchange		Exchange/demand reaction
R_EX_CE5854_LPAREN_e_RPAREN__b	gama-CEHC-glucuronide exchange		Exchange/demand reaction
R_EX_CE5854_LPAREN_e_RPAREN__f	gama-CEHC-glucuronide exchange		Exchange/demand reaction
R_EX_CE1926_LPAREN_e_RPAREN__b	gama-carboxyethyl-hydroxychroman exchange		Exchange/demand reaction
R_EX_CE1926_LPAREN_e_RPAREN__f	gama-carboxyethyl-hydroxychroman exchange		Exchange/demand reaction

## Sheet: PC3M_Undet_&_PC3S_Act
R_10FTHF6GLUtl	6-glutamyl-10FTHF transport, lysosomal		Transport, lysosomal
R_10FTHF6GLUtm	6-glutamyl-10FTHF transport, mitochondrial		Transport, mitochondrial
R_2DR1PP	2-deoxy-D-ribose 1-phosphate phosphorylase	3.1.3.10	Pyrimidine catabolism
R_ACGAMtly	N-acetyl-glucosamine lysosomal efflux		Transport, lysosomal
R_ACNAMtn	N-acetylneuraminate nuclear import		Transport, nuclear
R_ACOX22x	acyl-Coenzyme A oxidase 2, branched chain	1.3.3.6	Bile acid synthesis
R_ACS	acetyl-CoA synthetase	6.2.1.1	Glycolysis/gluconeogenesis
R_AMPTASECG	alanyl aminopeptidase (cys-gly)	3.4.11.1	Glutathione metabolism
R_AMPTASECGe	alanyl aminopeptidase (cys-gly) (e)	3.4.11.2	Glutathione metabolism
R_R_group_phosphotase_3	R group phosphotase 3		Unassigned
R_ASNS1	asparagine synthase (glutamine-hydrolysing)	6.3.5.4	Alanine and aspartate metabolism
R_BDMT_L	GDPmannose	2.4.1.142	N-glycan synthesis
R_BDMT_U	GDPmannose	2.4.1.142	N-glycan synthesis
R_C3STKR2r	C-3 sterol keto reductase (zymosterol)		Cholesterol metabolism
R_C4STMO1r	C-4 sterol methyl oxidase (4,4-dimethylzymosterol)		Cholesterol metabolism
R_CMPACNAtn	CMP-Sia nuclear export		Transport, nuclear
R_CMPSASn	CMP sialic acid synthase, nuclear	2.7.7.43	Aminosugar metabolism
R_DASCBR	dehydroascorbate reductase	1.6.5.4	Vitamin C metabolism
R_DCYTD	deoxycytidine deaminase	3.5.4.14	Pyrimidine catabolism
R_DM_dsT_antigen_g_	DM dsT antigen(g)		Exchange/demand reaction
R_DNDPt26m	dCDP transport via dUDP antiport		Transport, mitochondrial
R_DNDPt42m	dUTP transport via ADP antiport		Transport, mitochondrial
R_DNDPt60m	dGTP transport via dUDP antiport		Transport, mitochondrial
R_DOLASNT_Ler	Dolichyl-diphosphooligosaccharide	2.4.1.119	N-glycan synthesis
R_DOLASNT_Uer	Dolichyl-diphosphooligosaccharide	2.4.1.119	N-glycan synthesis
R_DOLDPP_Ler	Dolichyl-diphosphate phosphohydrolase, human (liver)	3.6.1.43	N-glycan synthesis
R_DOLDPP_Uer	Dolichyl-diphosphate phosphohydrolase, human (uterus)	3.6.1.43	N-glycan synthesis
R_DOLMANP_Lter	dolichol-phosphate mannose flippase (liver)		N-glycan synthesis
R_DOLMANP_Uter	dolichol-phosphate mannose flippase (uterus)		N-glycan synthesis
R_DOLP_Lter	dolichol phosphate flippase (liver)		N-glycan synthesis
R_DOLP_Uter	dolichol phosphate flippase (uterus)		N-glycan synthesis
R_DOLPGT1_Ler	dolichyl-phosphate-glucose-glycolipid alpha-glucosyltransferase (liver)		N-glycan synthesis
R_DOLPGT1_Uer	dolichyl-phosphate-glucose-glycolipid alpha-glucosyltransferase (uterus)		N-glycan synthesis
R_DOLPGT2_Ler	dolichyl-phosphate-glucose-glycolipid alpha-glucosyltransferase (liver)		N-glycan synthesis
R_DOLPGT2_Uer	dolichyl-phosphate-glucose-glycolipid alpha-glucosyltransferase (uterus)		N-glycan synthesis
R_DOLPH_Ler	Dolichol-phosphate phosphohydrolase, human (liver)	3.1.3.51	N-glycan synthesis
R_DOLPH_Uer	Dolichol-phosphate phosphohydrolase, human (uterus)	3.1.3.51	N-glycan synthesis
R_DOLPMT_L	Dolichyl-phosphate D-mannosyltransferase (liver)	2.4.1.83	N-glycan synthesis
R_DOLPMT_U	Dolichyl-phosphate D-mannosyltransferase (uterus)	2.4.1.83	N-glycan synthesis
R_DOLPMT1_Ler	dolichyl-phosphate-mannose-glycolipid alpha-mannosyltransferase (liver)	2.4.1.130	N-glycan synthesis
R_DOLPMT1_Uer	dolichyl-phosphate-mannose-glycolipid alpha-mannosyltransferase (uterus)	2.4.1.130	N-glycan synthesis
R_DOLPMT2_Ler	dolichyl-phosphate-mannose-glycolipid alpha-mannosyltransferase (liver)	2.4.1.130	N-glycan synthesis
R_DOLPMT2_Uer	dolichyl-phosphate-mannose-glycolipid alpha-mannosyltransferase (uterus)	2.4.1.130	N-glycan synthesis
R_DOLPMT3_Ler	dolichyl-phosphate-mannose-glycolipid alpha-mannosyltransferase (liver)	2.4.1.130	N-glycan synthesis
R_DOLPMT3_Uer	dolichyl-phosphate-mannose-glycolipid alpha-mannosyltransferase (uterus)	2.4.1.130	N-glycan synthesis
R_DRBK	Deoxyribokinase	2.7.1.15	Pentose phosphate pathway
R_DRPA	deoxyribose-phosphate aldolase	4.1.2.4	Pentose phosphate pathway
R_DURIK1	deoxyuridine kinase (ATP	2.7.1.21	Nucleotide interconversion
R_FAOXC180x	Beta oxidation of long chain fatty acid	2.3.1.16	Fatty acid oxidation
R_G12MT1_L	Glycolipid 1,2-alpha-D-mannosyltransferase (liver)	2.4.1.131	N-glycan synthesis
R_G12MT1_U	Glycolipid 1,2-alpha-D-mannosyltransferase (uterus)	2.4.1.131	N-glycan synthesis
R_G12MT2_L	Glycolipid 1,2-alpha-D-mannosyltransferase (liver)	2.4.1.131	N-glycan synthesis
R_G12MT2_U	Glycolipid 1,2-alpha-D-mannosyltransferase (uterus)	2.4.1.131	N-glycan synthesis
R_G13MT_L	Glycolipid 1,3-alpha-D-mannosyltransferase (liver)	2.4.1.132	N-glycan synthesis
R_G13MT_U	Glycolipid 1,3-alpha-D-mannosyltransferase (uterus)	2.4.1.132	N-glycan synthesis
R_G16MT_L	Glycolipid 1,6-alpha-D-mannosyltransferase (liver)		N-glycan synthesis
R_G16MT_U	Glycolipid 1,6-alpha-D-mannosyltransferase (uterus)		N-glycan synthesis
R_GF6PTA	glutamine-fructose-6-phosphate transaminase	2.6.1.16	Aminosugar metabolism
R_GLCNACPT_L	UDP-GlcNAc	2.7.8.15	N-glycan synthesis
R_GLCNACPT_U	UDP-GlcNAc	2.7.8.15	N-glycan synthesis
R_GLCNACT_L	UDP-GlcNAc	2.4.1.141	N-glycan synthesis
R_GLCNACT_U	UDP-GlcNAc	2.4.1.141	N-glycan synthesis
R_GLNCYSNaEx	L-cysteine/L-glutamine Na-dependent exchange (Gln-L in)		Transport, extracellular
R_GLUCYS	Gamma-glutamylcysteine synthetase		Glutathione metabolism
R_GLUNm	glutaminase (mitochondrial)	3.5.1.2	Glutamate metabolism
R_GLYOX	hydroxyacylglutathione hydrolase	3.1.2.6	Pyruvate metabolism
R_GTHS	glutathione synthetase		Glutathione metabolism
R_GTPCI	GTP cyclohydrolase I	3.5.4.16	Tetrahydrobiopterin metabolism
R_GTPCIn	GTP cyclohydrolase I, nuclear	3.5.4.16	Tetrahydrobiopterin metabolism
R_HSD17B42x	hydroxysteroid (17-beta) dehydrogenase 4		Bile acid synthesis
R_LPS3	lipase	3.1.1.23	Triacylglycerol synthesis
R_M14NTg	beta-1,4-mannosyl-glycoprotein 4-beta-N-acetylglucosaminyltransferase	2.4.1.144	N-glycan synthesis
R_M4MPDOL_Lter	m4mpdol flippase		N-glycan synthesis
R_M4MPDOL_Uter	m4mpdol flippase		N-glycan synthesis
R_M7MASNBterg	m7masnB transport from endoplasmic reticulum to Golgi apparatus		N-glycan synthesis
R_M8MASNterg	m8masn transport from ER to Golgi apparatus		N-glycan synthesis
R_MAN1PT2	mannose-1-phosphate guanylyltransferase (GDP)	2.7.7.22	Fructose and mannose metabolism
R_MANter	mannose efflux from endoplasmic reticulum		Transport, endoplasmic reticular
R_ME2	malic enzyme (NADP)	1.1.1.40	Pyruvate metabolism
R_MM5ag	mannosyl-oligosaccharide 1,2-alpha-mannosidase, Golgi apparatus	3.2.1.113	N-glycan synthesis
R_MM5bg	mannosyl-oligosaccharide 1,2-alpha-mannosidase, Golgi apparatus	3.2.1.113	N-glycan synthesis
R_MM5cg	mannosyl-oligosaccharide 1,2-alpha-mannosidase, Golgi apparatus	3.2.1.113	N-glycan synthesis
R_MM6B1ag	mannosyl-oligosaccharide 1,2-alpha-mannosidase, Golgi apparatus	3.2.1.113	N-glycan synthesis
R_MM6B1bg	mannosyl-oligosaccharide 1,2-alpha-mannosidase, Golgi apparatus	3.2.1.113	N-glycan synthesis
R_MM6B2g	mannosyl-oligosaccharide 1,2-alpha-mannosidase, Golgi apparatus	3.2.1.113	N-glycan synthesis
R_MM6bg	mannosyl-oligosaccharide 1,2-alpha-mannosidase, Golgi apparatus	3.2.1.113	N-glycan synthesis
R_MM7B1g	mannosyl-oligosaccharide 1,2-alpha-mannosidase, Golgi apparatus	3.2.1.113	N-glycan synthesis
R_MM7B2g	mannosyl-oligosaccharide 1,2-alpha-mannosidase, Golgi apparatus	3.2.1.113	N-glycan synthesis
R_MM7Cag	mannosyl-oligosaccharide 1,2-alpha-mannosidase, Golgi apparatus	3.2.1.113	N-glycan synthesis
R_MM7Cbg	mannosyl-oligosaccharide 1,2-alpha-mannosidase, Golgi apparatus	3.2.1.113	N-glycan synthesis
R_MM8Ag	mannosyl-oligosaccharide 1,2-alpha-mannosidase, Golgi apparatus	3.2.1.113	N-glycan synthesis
R_MM8Ber	mannosyl-oligosaccharide 1,2-alpha-mannosidase, endoplasmic reticulum	3.2.1.113	N-glycan synthesis
R_MM8Cg	mannosyl-oligosaccharide 1,2-alpha-mannosidase, Golgi apparatus	3.2.1.113	N-glycan synthesis
R_N2M2NMASNt	n2m2nmasn transport, Golgi to extracellular		Transport, extracellular
R_NADH2_u10m	NADH dehydrogenase, mitochondrial	1.6.99.3	Oxidative phosphorylation
R_NS26T2g	alpha-N-acetylgalactosaminide alpha-2,6-sialyltransferase	2.4.99.3	O-glycan synthesis
R_NTD5	5'-nucleotidase (dTMP)	3.1.3.5	Pyrimidine catabolism
R_PI345P5P	phosphatidylinositol-3,4,5-trisphosphate 5-phosphatase		Inositol phosphate metabolism
R_PI45P3K	phosphatidylinositol 4,5-bisphosphate 3-kinase	2.7.1.153	Inositol phosphate metabolism
R_PI45P5P	phosphatidylinositol-4,5-bisphosphate 5-phosphatase	3.1.3.36	Inositol phosphate metabolism
R_PI5P4Kn	phosphatidylinositol-5-phosphate 4-kinase, nuclear	2.7.1.149	Inositol phosphate metabolism
R_PIK5	phosphatidylinositol 5-kinase		Inositol phosphate metabolism
R_PPAP	phosphatidic acid phosphatase	3.1.3.4	Triacylglycerol synthesis
R_PPDOy	Propane-1,2-diol	1.1.1.21	Pyruvate metabolism
R_PYDAMK	pyridoxamine kinase		Vitamin B6 metabolism
R_PYDXK	pyridoxal kinase		Vitamin B6 metabolism
R_PYDXNK	pyridoxine kinase		Vitamin B6 metabolism
R_S23Tg	beta-galactoside alpha-2,3-sialyltransferase (T antigen)	2.4.99.4	O-glycan synthesis
R_SBTR	D-sorbitol reductase	1.1.1.21	Fructose and mannose metabolism
R_SMPD4	sphingomyelinase		Sphingolipid metabolism
R_SMS	Sphingomyelin synthase (homo sapiens)		Sphingolipid metabolism
R_SPHMDAc	sphingomyelin deacylase		Sphingolipid metabolism
R_TMDK1	thymidine kinase (ATP		Nucleotide interconversion
R_UAG2EMAi	UDP-N-acetyl-D-glucosamine 2-epimerase (Hydrolysis)	5.1.3.14	Aminosugar metabolism
R_UNK2	2-keto-4-methylthiobutyrate transamination		Arginine and Proline Metabolism
R_VITD3tm	Vitamin D3 transport from mitochondria		Transport, mitochondrial
R_r0127	L-Asparagine amidohydrolase Alanine and aspartate metabolism / Cyanoamino acid metabolism / Nitrogen metabolism EC	3.5.1.38	Alanine and aspartate metabolism
R_r1092	albumin Protein assembly		Exchange/demand reaction
R_r1150	Facilitated diffusion		Transport, lysosomal
R_r1164	EC	2.3.1.26	Unassigned
R_r1165	EC	2.3.1.26	Unassigned
R_r1172	EC	3.1.1.13	Unassigned
R_r1174	EC	3.1.1.13	Unassigned
R_r1251	EC	6.2.1.3	Fatty acid oxidation
R_r1259	EC	6.2.1.3	Fatty acid oxidation
R_r1301	Vesicular transport		Transport, lysosomal
R_r1356	Protein degradation		Exchange/demand reaction
R_r1364	Vesicular transport		Transport, lysosomal
R_r1365	Vesicular transport		Transport, lysosomal
R_r1435	Transport reaction		Transport, mitochondrial
R_r1499	Glycoside-Pentoside-Hexuronide (GPH)		Transport, extracellular
R_r1503	Glycoside-Pentoside-Hexuronide (GPH)		Transport, extracellular
R_r1779	Y+LAT2 Utilized transport		Transport, extracellular
R_r1796	Y+LAT2 Utilized transport		Transport, extracellular
R_r1829	Y+LAT2 Utilized transport		Transport, extracellular
R_r1853	Y+LAT2 Utilized transport		Transport, extracellular
R_r1865	Y+LAT2 Utilized transport		Transport, extracellular
R_r1877	Y+LAT2 Utilized transport		Transport, extracellular
R_r1893	Y+LAT2 Utilized transport		Transport, extracellular
R_r1898	Y+LAT2 Utilized transport		Transport, extracellular
R_r1900	Y+LAT2 Utilized transport		Transport, extracellular
R_r1916	Y+LAT2 Utilized transport		Transport, extracellular
R_r1933	Y+LAT2 Utilized transport		Transport, extracellular
R_r1958	Y+LAT2 Utilized transport		Transport, extracellular
R_r1961	Y+LAT2 Utilized transport		Transport, extracellular
R_r2012	Amino Acid-Polyamine-Organocation (APC) TCDB		Transport, extracellular
R_r2044	Amino Acid-Polyamine-Organocation (APC) TCDB		Transport, extracellular
R_r2053	Amino Acid-Polyamine-Organocation (APC) TCDB		Transport, extracellular
R_r2055	Amino Acid-Polyamine-Organocation (APC) TCDB		Transport, extracellular
R_r2063	Amino Acid-Polyamine-Organocation (APC) TCDB		Transport, extracellular
R_r2064	Amino Acid-Polyamine-Organocation (APC) TCDB		Transport, extracellular
R_r2444	Proposed Fatty Acid Transporter (FAT) TCDB		Transport, extracellular
R_r2449	Concentrative Nucleoside Transporter (CNT) TCDB		Transport, extracellular
R_RE2666C	RE2666		Glycosphingolipid metabolism
R_FAOXC16C14x	fatty acid beta oxidation(C16--&gt;C14)x
R_NRVNCCOAtxc	transport of nervonylcoa into peroxisomes
R_SBCOAACOTx	thioesterification of suberyl coa for release into cytosol
R_LINOFATPtc	uptake of linoleic acid by the enterocytes
R_PROIMINOtc	transport of L-Proline by the apical IMINO amino acid transporters in kidney and intestine
R_TAUBETAtc	transport of taurine into the intestinal cells by beta transport system
R_XOLEST2HSTDle	XOLEST2HSTDle
R_DCTPtm	transport of dCTP into mitochondria		Transport, mitochondrial
R_34DHOXPEGt_b	3,4-Dihydroxyphenylethyleneglycol transport (diffusion)		Transport, extracellular
R_34DHOXPEGt_f	3,4-Dihydroxyphenylethyleneglycol transport (diffusion)		Transport, extracellular
R_7DHCHSTEROLtr_f	cholesterol precursor intracellular transport		Transport, endoplasmic reticular
R_AACOAT_f	Acetoacetyl-CoA	6.2.1.16	Propanoate metabolism
R_ACACt2m_b	Acetoacetate mitochondrial transport via H+ symport		Transport, mitochondrial
R_ACALDt_b	acetaldehyde reversible transport		Transport, extracellular
R_ACALDt_f	acetaldehyde reversible transport		Transport, extracellular
R_ACALDtm_f	acetaldehyde mitochondrial diffusion		Transport, mitochondrial
R_ADK1_b	adenylate kinase		Nucleotide interconversion
R_ADK1_f	adenylate kinase		Nucleotide interconversion
R_ADRNCOAtx_b	fatty acid intracellular transport		Transport, peroxisomal
R_ADRNCOAtx_f	fatty acid intracellular transport		Transport, peroxisomal
R_ALDSTRNtm_b	aldosterone intracellular transport		Transport, mitochondrial
R_ALDSTRNtm_f	aldosterone intracellular transport		Transport, mitochondrial
R_AMETt2m_b	S-Adenosyl-L-methionine reversible transport, mitochondrial		Transport, mitochondrial
R_APPNNte_b	xenobiotic transport		Transport, extracellular
R_APPNNte_f	xenobiotic transport		Transport, extracellular
R_ARGSL_b	argininosuccinate lyase	4.3.2.1	Alanine and aspartate metabolism
R_ATP2ter_b	AMP/ATP transporter, endoplasmic reticulum		Transport, endoplasmic reticular
R_BILDGLCURte_b	bilirubin beta-diglucuronide transport MDR		Transport, extracellular
R_BILDGLCURtr_f	glucuronidated compound transport		Transport, endoplasmic reticular
R_BILIRUBtr_b	lipid, flip-flop intracellular transport		Transport, endoplasmic reticular
R_C2M26DCOAHLx_b	cis-2-Methyl-5-isopropylhexa-2,5-dienoyl-CoA hydro-lyase (x)	4.2.1.17	Limonene and pinene degradation
R_C2M26DCOAHLx_f	cis-2-Methyl-5-isopropylhexa-2,5-dienoyl-CoA hydro-lyase (x)	4.2.1.17	Limonene and pinene degradation
R_CHLtm_b	choline transport via diffusion (cytosol to mitochondria)		Transport, mitochondrial
R_CLPNDt_f	fatty acid transport via diffusion		Transport, extracellular
R_COAtp_f	coenzyme A transport, peroxisomal		Transport, peroxisomal
R_COt_b	CO transporter via diffusion		Transport, extracellular
R_COt_f	CO transporter via diffusion		Transport, extracellular
R_COUMARINte_b	xenobiotic transport		Transport, extracellular
R_COUMARINte_f	xenobiotic transport		Transport, extracellular
R_CRTSLt_b	cortisol transport		Transport, extracellular
R_CRTSLt_f	cortisol transport		Transport, extracellular
R_CYANt_f	Cyanide transport via diffusion (extracellular to cytosol)		Transport, extracellular
R_CYSTA_b	cysteine transaminase	2.6.1.3	Methionine and cysteine metabolism
R_CYTDtn_f	cytidine transport in nucleus		Transport, nuclear
R_D3AIBTm_b	D-3-Amino-isobutanoate	2.6.1.40	Pyrimidine catabolism
R_DGCHOLte_b	bile acid intracellular transport		Transport, extracellular
R_DGCHOLte_f	bile acid intracellular transport		Transport, extracellular
R_DMHPTCRNt_b	2,6 dimethylheptanoyl crn transport		Fatty acid oxidation
R_DMHPTCRNt_f	2,6 dimethylheptanoyl crn transport		Fatty acid oxidation
R_DMHPTCRNte_b	2,6 dimethylheptanoyl carnitine transport		Transport, extracellular
R_DMHPTCRNte_f	2,6 dimethylheptanoyl carnitine transport		Transport, extracellular
R_DNADtn_b	dNAD transport, nuclear trhough pore		Transport, nuclear
R_DOPAQNISO1_f	Dopaquinone isomerase 1		Tyrosine metabolism
R_ECOAH1x_b	3-hydroxyacyl-CoA dehydratase (3-hydroxybutanoyl-CoA) (perioxisome)	4.2.1.17	Tryptophan metabolism
R_ECOAH1x_f	3-hydroxyacyl-CoA dehydratase (3-hydroxybutanoyl-CoA) (perioxisome)	4.2.1.17	Tryptophan metabolism
R_FACOAL240_b	fatty-acid--CoA ligase	6.2.1.3	Fatty acid oxidation
R_FACOAL240_f	fatty-acid--CoA ligase	6.2.1.3	Fatty acid oxidation
R_FADH2tx_f	FADH2 transporter, peroxisomal		Transport, peroxisomal
R_FADtx_b	FAD transporter, peroxisomal		Transport, peroxisomal
R_FATP1t_f	fatty acid electroneutral transport		Transport, extracellular
R_FORtr_b	FOR transporter, endoplasmic reticulum		Transport, endoplasmic reticular
R_FUC13GALACGLCGAL14ACGLCGALGLUSIDEtg_b	blood group intracellular transport		Transport, golgi apparatus
R_FUC13GALACGLCGAL14ACGLCGALGLUSIDEtg_f	blood group intracellular transport		Transport, golgi apparatus
R_FUC14GALACGLCGALGLUSIDEtg_b	blood group intracellular transport		Transport, golgi apparatus
R_FUC14GALACGLCGALGLUSIDEtg_f	blood group intracellular transport		Transport, golgi apparatus
R_FUCACGALFUCGALACGLCGALGLUSIDEtg_b	blood group intracellular transport		Transport, golgi apparatus
R_FUCACGALFUCGALACGLCGALGLUSIDEtg_f	blood group intracellular transport		Transport, golgi apparatus
R_FUCACNGAL14ACGLCGALGLUSIDEtg_b	blood group intracellular transport		Transport, golgi apparatus
R_FUCACNGAL14ACGLCGALGLUSIDEtg_f	blood group intracellular transport		Transport, golgi apparatus
R_FUCACNGALACGLCGALGLUSIDEtg_b	blood group intracellular transport		Transport, golgi apparatus
R_FUCACNGALACGLCGALGLUSIDEtg_f	blood group intracellular transport		Transport, golgi apparatus
R_GALOR_b	D-Galactose	1.1.1.21	Galactose metabolism
R_GALOR_f	D-Galactose	1.1.1.21	Galactose metabolism
R_GALU_b	UTP-glucose-1-phosphate uridylyltransferase	2.7.7.9	Galactose metabolism
R_GBSIDEte_b	globoside transport		Transport, extracellular
R_GBSIDEte_f	globoside transport		Transport, extracellular
R_GD1Cte_b	gd1c hs transport		Transport, extracellular
R_GD1Cte_f	gd1c hs transport		Transport, extracellular
R_GLCt4_b	glucose transport via sodium symport		Transport, extracellular
R_GLCt4_f	glucose transport via sodium symport		Transport, extracellular
R_GLXtp_f	glyoxylate transport, peroxisomal		Transport, peroxisomal
R_GLYtp_b	glycine passive transport to peroxisome		Transport, peroxisomal
R_HACD1x_b	3-hydroxyacyl-CoA dehydrogenase (acetoacetyl-CoA) (peroxisome)	1.1.1.35	Tryptophan metabolism
R_HACD1x_f	3-hydroxyacyl-CoA dehydrogenase (acetoacetyl-CoA) (peroxisome)	1.1.1.35	Tryptophan metabolism
R_HDCAtr_b	fatty acid transport via diffusion		Transport, extracellular
R_HDCEAtr_f	fatty acid transport via diffusion		Transport, extracellular
R_HEXCt_b	fatty acid transport via diffusion		Transport, extracellular
R_HEXCt_f	fatty acid transport via diffusion		Transport, extracellular
R_HMGCOAtx_b	Hydroxymethylglutaryl-CoA reversible peroxisomal transport		Transport, peroxisomal
R_INSTt4_f	inositol transport via sodium symport		Transport, extracellular
R_IPDDIx_b	isopentenyl-diphosphate D-isomerase	5.3.3.2	Cholesterol metabolism
R_IPDDIx_f	isopentenyl-diphosphate D-isomerase	5.3.3.2	Cholesterol metabolism
R_KCC2t_b	K+-Cl- cotransporter (NH4+)		Transport, extracellular
R_KCC2t_f	K+-Cl- cotransporter (NH4+)		Transport, extracellular
R_KCCt_b	K+-Cl- cotransport		Transport, extracellular
R_KCCt_f	K+-Cl- cotransport		Transport, extracellular
R_LEUKTRB4t_f	leukotriene B4 transport		Transport, extracellular
R_LEUKTRB4tr_f	leukotriene intracellular transport		Transport, endoplasmic reticular
R_LEUKTRD4t_b	leukotriene D4 transport		Transport, extracellular
R_LEUKTRD4t_f	leukotriene D4 transport		Transport, extracellular
R_NAt_f	sodium transport (uniport)		Transport, extracellular
R_NDPK6m_f	nucleoside-diphosphate kinase (ATP	2.7.4.6	Nucleotide interconversion
R_OAGD3tg_b	oagd3 hs intracellular transport		Transport, golgi apparatus
R_OAGD3tg_f	oagd3 hs intracellular transport		Transport, golgi apparatus
R_OAGT3tg_b	oagt3 hs intracellular transport		Transport, golgi apparatus
R_OAGT3tg_f	oagt3 hs intracellular transport		Transport, golgi apparatus
R_OCDCAtr_b	fatty acid transport via diffusion		Transport, extracellular
R_OCDCEAtr_b	fatty acid transport via diffusion		Transport, extracellular
R_OCDCEAtr_f	fatty acid transport via diffusion		Transport, extracellular
R_PCHOL_HStg_f	phosphatidylcholine scramblase		Transport, golgi apparatus
R_PE_HStm_b	phosphatidylethanolamine scramblase		Transport, mitochondrial
R_PHEMEtm_b	Heme transport to cytosol		Transport, mitochondrial
R_PHEMEtm_f	Heme transport to cytosol		Transport, mitochondrial
R_PMTCOAtx_b	fatty acid intracellular transport		Transport, peroxisomal
R_PTPAT_b	Phosphopantetheine adenylyltransferase (EC 2.7.7.3)		CoA synthesis
R_PVD3_f	Previtamin D3 formation		Vitamin D metabolism
R_PYNP2r_b	pyrimidine-nucleoside phosphorylase (uracil)	2.4.2.2	Pyrimidine catabolism
R_PYNP2r_f	pyrimidine-nucleoside phosphorylase (uracil)	2.4.2.2	Pyrimidine catabolism
R_RAI2_b	retinal isomerase (9-cis)	5.2.1.3	Vitamin A metabolism
R_RIBt_b	ribose transport via diffusion		Transport, extracellular
R_RPE_b	ribulose 5-phosphate 3-epimerase	5.1.3.1	Pentose phosphate pathway
R_RPE_f	ribulose 5-phosphate 3-epimerase	5.1.3.1	Pentose phosphate pathway
R_S3TASE1ly_b	N-acetylglucosamine-3-sulfatase, lysosomal	3.1.6.15	Heparan sulfate degradation
R_S3TASE1ly_f	N-acetylglucosamine-3-sulfatase, lysosomal	3.1.6.15	Heparan sulfate degradation
R_S6TASE12ly_b	N-acetylglucosamine-6-sulfatase, lysosomal	3.1.6.14	Keratan sulfate degradation
R_S6TASE13ly_b	N-acetylglucosamine-6-sulfatase, lysosomal	3.1.6.14	Keratan sulfate degradation
R_S6TASE14ly_b	N-acetylglucosamine-6-sulfatase, lysosomal	3.1.6.14	Keratan sulfate degradation
R_S6TASE15ly_b	N-acetylglucosamine-6-sulfatase, lysosomal	3.1.6.14	Keratan sulfate degradation
R_S6TASE16ly_b	N-acetylglucosamine-6-sulfatase, lysosomal	3.1.6.14	Keratan sulfate degradation
R_S6TASE17ly_b	N-acetylglucosamine-6-sulfatase, lysosomal	3.1.6.14	Keratan sulfate degradation
R_S6TASE18ly_b	N-acetylglucosamine-6-sulfatase, lysosomal	3.1.6.14	Keratan sulfate degradation
R_S6TASE19ly_b	N-acetylglucosamine-6-sulfatase, lysosomal	3.1.6.14	Keratan sulfate degradation
R_S6TASE1ly_b	N-acetylglucosamine-6-sulfatase, lysosomal	3.1.6.14	Heparan sulfate degradation
R_S6TASE1ly_f	N-acetylglucosamine-6-sulfatase, lysosomal	3.1.6.14	Heparan sulfate degradation
R_S6TASE20ly_b	N-acetylglucosamine-6-sulfatase, lysosomal	3.1.6.14	Keratan sulfate degradation
R_S6TASE21ly_b	N-acetylglucosamine-6-sulfatase, lysosomal	3.1.6.14	Keratan sulfate degradation
R_S6TASE23ly_b	N-acetylglucosamine-6-sulfatase, lysosomal	3.1.6.14	Keratan sulfate degradation
R_S6TASE24ly_b	N-acetylglucosamine-6-sulfatase, lysosomal	3.1.6.14	Keratan sulfate degradation
R_S6TASE26ly_b	N-acetylglucosamine-6-sulfatase, lysosomal	3.1.6.14	Keratan sulfate degradation
R_S6TASE26ly_f	N-acetylglucosamine-6-sulfatase, lysosomal	3.1.6.14	Keratan sulfate degradation
R_S6TASE2ly_b	N-acetylglucosamine-6-sulfatase, lysosomal	3.1.6.14	Heparan sulfate degradation
R_S6TASE2ly_f	N-acetylglucosamine-6-sulfatase, lysosomal	3.1.6.14	Heparan sulfate degradation
R_S6TASE3ly_b	N-acetylglucosamine-6-sulfatase, lysosomal	3.1.6.14	Heparan sulfate degradation
R_S6TASE3ly_f	N-acetylglucosamine-6-sulfatase, lysosomal	3.1.6.14	Heparan sulfate degradation
R_SUCOAS1m_b	Succinate--CoA ligase (GDP-forming)	6.2.1.4	Citric acid cycle
R_T2M26DCOAHLx_b	trans-2-Methyl-5-isopropylhexa-2,5-dienoyl-CoA hydro-lyase (x)	4.2.1.17	Limonene and pinene degradation
R_T2M26DCOAHLx_f	trans-2-Methyl-5-isopropylhexa-2,5-dienoyl-CoA hydro-lyase (x)	4.2.1.17	Limonene and pinene degradation
R_TCHOLAtx_b	bile acid intracellular transport		Transport, peroxisomal
R_TCHOLAtx_f	bile acid intracellular transport		Transport, peroxisomal
R_TDCHOLAte_b	bile acid intracellular transport		Transport, extracellular
R_TETHEX3t_b	fatty acid transport via diffusion		Transport, extracellular
R_TETHEX3t_f	fatty acid transport via diffusion		Transport, extracellular
R_TETPENT3t_b	fatty acid transport via diffusion		Transport, extracellular
R_TETPENT3t_f	fatty acid transport via diffusion		Transport, extracellular
R_THMMPtm_f	Thiamine monophosphate transport, mitochondrial		Transport, mitochondrial
R_TS3_b	Tachysterol 3 formation		Vitamin D metabolism
R_TS3_f	Tachysterol 3 formation		Vitamin D metabolism
R_Uritn_b	uridine transport in nucleus		Transport, nuclear
R_VD3_f	Vitamin D3 formation		Vitamin D metabolism
R_XOLEST2te_b	cholesterol ester transporter		Transport, extracellular
R_XOLEST2te_f	cholesterol ester transporter		Transport, extracellular
R_r0121_b	r0121	3.5.4.16	Tetrahydrobiopterin metabolism
R_r0121_f	r0121	3.5.4.16	Tetrahydrobiopterin metabolism
R_r0276_b	NADH	1.7.1.7	Purine catabolism
R_r0276_f	NADH	1.7.1.7	Purine catabolism
R_r0380_b	Lactose 6-phosphate galactohydrolase Galactose metabolism EC	3.2.1.23	Unassigned
R_r0380_f	Lactose 6-phosphate galactohydrolase Galactose metabolism EC	3.2.1.23	Unassigned
R_r0394_f	Xanthine	1.17.1.4	Nucleotide interconversion
R_r0432_b	Palmitoyl-CoA	2.3.1.21	Fatty acid oxidation
R_r0432_f	Palmitoyl-CoA	2.3.1.21	Fatty acid oxidation
R_r0472_b	2-Deoxyadenosine 5-diphosphate	1.17.4.1	Nucleotide interconversion
R_r0483_f	(R)-3-Amino-2-methylpropanoate	2.6.1.22	Pyrimidine catabolism
R_r0510_b	steroyl-CoA,hydrogen-donor	1.14.19.1	Unassigned
R_r0527_b	Nicotinamide-D-ribonucleotide amidohydrolase Nicotinate and nicotinamide metabolism EC	3.5.1.42	NAD metabolism
R_r0724_b	Decanoyl-CoA	2.3.1.16	Fatty acid oxidation
R_r0724_f	Decanoyl-CoA	2.3.1.16	Fatty acid oxidation
R_r0726_b	(S)-Hydroxydecanoyl-CoA	1.1.1.35	Fatty acid oxidation
R_r0726_f	(S)-Hydroxydecanoyl-CoA	1.1.1.35	Fatty acid oxidation
R_r0755_b	3-Methoxy-4-hydroxyphenylacetaldehyde	1.2.1.5	Unassigned
R_r0755_f	3-Methoxy-4-hydroxyphenylacetaldehyde	1.2.1.5	Unassigned
R_r0757_b	3-Methoxy-4-hydroxyphenylglycolaldehyde	1.2.1.5	Unassigned
R_r0757_f	3-Methoxy-4-hydroxyphenylglycolaldehyde	1.2.1.5	Unassigned
R_r0758_b	5-Hydroxyindoleacetaldehyde	1.2.1.3	Tryptophan metabolism
R_r0758_f	5-Hydroxyindoleacetaldehyde	1.2.1.3	Tryptophan metabolism
R_r0792_b	5-methyltetrahydrofolate	1.5.1.20	Folate metabolism
R_r0792_f	5-methyltetrahydrofolate	1.5.1.20	Folate metabolism
R_r0830_b	Mitochondrial Carrier (MC) TCDB		Transport, mitochondrial
R_r0830_f	Mitochondrial Carrier (MC) TCDB		Transport, mitochondrial
R_r0834_b	Mitochondrial Carrier (MC) TCDB		Transport, mitochondrial
R_r0834_f	Mitochondrial Carrier (MC) TCDB		Transport, mitochondrial
R_r0835_b	Mitochondrial Carrier (MC) TCDB		Transport, mitochondrial
R_r0835_f	Mitochondrial Carrier (MC) TCDB		Transport, mitochondrial
R_r0836_b	Mitochondrial Carrier (MC) TCDB		Transport, mitochondrial
R_r0836_f	Mitochondrial Carrier (MC) TCDB		Transport, mitochondrial
R_r0840_b	Free diffusion		Transport, endoplasmic reticular
R_r0840_f	Free diffusion		Transport, endoplasmic reticular
R_r0841_b	Free diffusion		Transport, endoplasmic reticular
R_r0841_f	Free diffusion		Transport, endoplasmic reticular
R_r0908_b	Postulated transport reaction		Transport, endoplasmic reticular
R_r0911_b	Facilitated diffusion		Transport, mitochondrial
R_r0911_f	Facilitated diffusion		Transport, mitochondrial
R_r1010_b	Postulated transport reaction		Transport, endoplasmic reticular
R_r1106_b	Postulated transport reaction		Transport, extracellular
R_r1106_f	Postulated transport reaction		Transport, extracellular
R_r1146_b	Biosynthesis of steroids Enzyme catalyzed		Transport, mitochondrial
R_r1544_f	Amino Acid-Polyamine-Organocation (APC) TCDB		Transport, extracellular
R_r1560_b	Amino Acid-Polyamine-Organocation (APC) TCDB		Transport, extracellular
R_r1560_f	Amino Acid-Polyamine-Organocation (APC) TCDB		Transport, extracellular
R_r1583_b	Amino Acid-Polyamine-Organocation (APC) TCDB		Transport, extracellular
R_r1588_b	Amino Acid-Polyamine-Organocation (APC) TCDB		Transport, extracellular
R_r1588_f	Amino Acid-Polyamine-Organocation (APC) TCDB		Transport, extracellular
R_r1593_f	Amino Acid-Polyamine-Organocation (APC) TCDB		Transport, extracellular
R_r1595_f	Amino Acid-Polyamine-Organocation (APC) TCDB		Transport, extracellular
R_r1598_f	Amino Acid-Polyamine-Organocation (APC) TCDB		Transport, extracellular
R_r2178_b	Resistance-Nodulation-Cell Division (RND) TCDB		Transport, extracellular
R_r2178_f	Resistance-Nodulation-Cell Division (RND) TCDB		Transport, extracellular
R_r2221_f	Resistance-Nodulation-Cell Division (RND) TCDB		Transport, extracellular
R_r2226_f	Resistance-Nodulation-Cell Division (RND) TCDB		Transport, extracellular
R_r2230_b	Resistance-Nodulation-Cell Division (RND) TCDB		Transport, extracellular
R_r2240_f	Resistance-Nodulation-Cell Division (RND) TCDB		Transport, extracellular
R_r2243_b	Resistance-Nodulation-Cell Division (RND) TCDB		Transport, extracellular
R_r2268_f	Resistance-Nodulation-Cell Division (RND) TCDB		Transport, extracellular
R_r2278_b	Resistance-Nodulation-Cell Division (RND) TCDB		Transport, extracellular
R_r2287_b	Resistance-Nodulation-Cell Division (RND) TCDB		Transport, extracellular
R_r2287_f	Resistance-Nodulation-Cell Division (RND) TCDB		Transport, extracellular
R_r2294_b	Resistance-Nodulation-Cell Division (RND) TCDB		Transport, extracellular
R_r2297_b	Resistance-Nodulation-Cell Division (RND) TCDB		Transport, extracellular
R_r2303_b	Resistance-Nodulation-Cell Division (RND) TCDB		Transport, extracellular
R_r2303_f	Resistance-Nodulation-Cell Division (RND) TCDB		Transport, extracellular
R_r2305_f	Resistance-Nodulation-Cell Division (RND) TCDB		Transport, extracellular
R_r2324_f	Resistance-Nodulation-Cell Division (RND) TCDB		Transport, extracellular
R_r2325_f	Resistance-Nodulation-Cell Division (RND) TCDB		Transport, extracellular
R_r2333_f	Resistance-Nodulation-Cell Division (RND) TCDB		Transport, extracellular
R_r2341_f	Organic anion transporter 5 Utilized transport		Transport, extracellular
R_r2356_b	Organic anion transporter 5 Utilized transport		Transport, extracellular
R_r2357_b	Organic anion transporter 5 Utilized transport		Transport, extracellular
R_r2360_b	Organic anion transporter 5 Utilized transport		Transport, extracellular
R_r2361_f	Organic anion transporter 5 Utilized transport		Transport, extracellular
R_r2366_b	Organic anion transporter 5 Utilized transport		Transport, extracellular
R_r2373_b	Mitochondrial Carrier (MC) TCDB		Transport, mitochondrial
R_r2509_b	Utilized transport		Transport, endoplasmic reticular
R_r2510_f	Utilized transport		Transport, endoplasmic reticular
R_r2518_b	ATP-binding Cassette (ABC) TCDB		Transport, peroxisomal
R_RE0383C_f	RE0383	1.1.1.2	Miscellaneous
R_RE0512X_b	RE0512	1.1.1.35	Fatty acid oxidation
R_RE0512X_f	RE0512	1.1.1.35	Fatty acid oxidation
R_RE0579C_b	RE0579	3.1.2.2	Fatty acid synthesis
R_RE0579C_f	RE0579	3.1.2.2	Fatty acid synthesis
R_RE1064C_b	RE1064	3.4.24.15	Miscellaneous
R_RE1064C_f	RE1064	3.4.24.15	Miscellaneous
R_RE1441G_b	RE1441	2.7.1.68	Phosphatidylinositol phosphate metabolism
R_RE1441G_f	RE1441	2.7.1.68	Phosphatidylinositol phosphate metabolism
R_RE1525X_b	RE1525	1.1.1.35	Fatty acid oxidation
R_RE1525X_f	RE1525	1.1.1.35	Fatty acid oxidation
R_RE1526X_b	RE1526	1.1.1.35	Fatty acid oxidation
R_RE1526X_f	RE1526	1.1.1.35	Fatty acid oxidation
R_RE1527X_b	RE1527		Fatty acid oxidation
R_RE1527X_f	RE1527		Fatty acid oxidation
R_RE1819C_b	RE1819	1.1.1.184	Eicosanoid metabolism
R_RE1819C_f	RE1819	1.1.1.184	Eicosanoid metabolism
R_RE1827C_b	RE1827		Bile acid synthesis
R_RE1827C_f	RE1827		Bile acid synthesis
R_RE1829C_b	RE1829		Bile acid synthesis
R_RE1829C_f	RE1829		Bile acid synthesis
R_RE1925C_b	RE1925		Tyrosine metabolism
R_RE1925C_f	RE1925		Tyrosine metabolism
R_RE1957G_b	RE1957	2.7.1.68	Phosphatidylinositol phosphate metabolism
R_RE1957G_f	RE1957	2.7.1.68	Phosphatidylinositol phosphate metabolism
R_RE2040C_b	RE2040	2.3.2.4	Urea cycle
R_RE2040C_f	RE2040	2.3.2.4	Urea cycle
R_RE2051C_b	RE2051	3.1.3.4	Eicosanoid metabolism
R_RE2051C_f	RE2051	3.1.3.4	Eicosanoid metabolism
R_RE2051G_b	RE2051	3.1.3.4	Eicosanoid metabolism
R_RE2051G_f	RE2051	3.1.3.4	Eicosanoid metabolism
R_RE2051R_b	RE2051	3.1.3.4	Eicosanoid metabolism
R_RE2051R_f	RE2051	3.1.3.4	Eicosanoid metabolism
R_RE2272L_b	RE2272	3.4.14.9	Miscellaneous
R_RE2272L_f	RE2272	3.4.14.9	Miscellaneous
R_RE2386C_b	RE2386	2.1.1.6	Androgen and estrogen synthesis and metabolism
R_RE2386C_f	RE2386	2.1.1.6	Androgen and estrogen synthesis and metabolism
R_RE2454M_b	RE2454	6.4.1.4	Valine, leucine, and isoleucine metabolism
R_RE2454M_f	RE2454	6.4.1.4	Valine, leucine, and isoleucine metabolism
R_RE2541L_b	RE2541	3.2.1.31	Miscellaneous
R_RE2541L_f	RE2541	3.2.1.31	Miscellaneous
R_RE2649C_b	RE2649	3.1.2.2	Bile acid synthesis
R_RE2782C_b	RE2782		Fructose and mannose metabolism
R_RE2782C_f	RE2782		Fructose and mannose metabolism
R_RE2908X_b	RE2908	1.1.1.35	Fatty acid oxidation
R_RE2908X_f	RE2908	1.1.1.35	Fatty acid oxidation
R_RE2909X_b	RE2909	1.1.1.35	Fatty acid oxidation
R_RE2909X_f	RE2909	1.1.1.35	Fatty acid oxidation
R_RE2910X_b	RE2910	1.1.1.35	Fatty acid oxidation
R_RE2910X_f	RE2910	1.1.1.35	Fatty acid oxidation
R_RE2911C_b	RE2911	1.1.1.2	Glycerophospholipid metabolism
R_RE2911C_f	RE2911	1.1.1.2	Glycerophospholipid metabolism
R_RE2958C_b	RE2958		Eicosanoid metabolism
R_RE2958C_f	RE2958		Eicosanoid metabolism
R_RE2974G_b	RE2974	2.7.1.68	Phosphatidylinositol phosphate metabolism
R_RE2974G_f	RE2974	2.7.1.68	Phosphatidylinositol phosphate metabolism
R_RE2977C_b	RE2977	1.1.1.2	Glycerophospholipid metabolism
R_RE2977C_f	RE2977	1.1.1.2	Glycerophospholipid metabolism
R_RE2987X_b	RE2987	1.1.1.35	Fatty acid oxidation
R_RE2987X_f	RE2987	1.1.1.35	Fatty acid oxidation
R_RE2991X_b	RE2991	1.1.1.35	Fatty acid oxidation
R_RE2991X_f	RE2991	1.1.1.35	Fatty acid oxidation
R_RE3000M_b	RE3000		Fatty acid oxidation
R_RE3000M_f	RE3000		Fatty acid oxidation
R_RE3010C_b	RE3010	1.1.1.184	Eicosanoid metabolism
R_RE3010C_f	RE3010	1.1.1.184	Eicosanoid metabolism
R_RE3012M_b	RE3012	1.2.1.3	Eicosanoid metabolism
R_RE3012M_f	RE3012	1.2.1.3	Eicosanoid metabolism
R_RE3082X_b	RE3082	1.1.1.35	Fatty acid oxidation
R_RE3082X_f	RE3082	1.1.1.35	Fatty acid oxidation
R_RE3088X_b	RE3088	1.1.1.35	Fatty acid oxidation
R_RE3088X_f	RE3088	1.1.1.35	Fatty acid oxidation
R_RE3093X_b	RE3093	1.1.1.35	Fatty acid oxidation
R_RE3093X_f	RE3093	1.1.1.35	Fatty acid oxidation
R_RE3106C_b	RE3106		Fatty acid oxidation
R_RE3106C_f	RE3106		Fatty acid oxidation
R_RE3141X_b	RE3141	1.1.1.35	Fatty acid oxidation
R_RE3141X_f	RE3141	1.1.1.35	Fatty acid oxidation
R_RE3155C_f	RE3155		Fatty acid oxidation
R_RE3156X_b	RE3156	1.1.1.35	Fatty acid oxidation
R_RE3156X_f	RE3156	1.1.1.35	Fatty acid oxidation
R_RE3175C_b	RE3175		Fatty acid oxidation
R_RE3175C_f	RE3175		Fatty acid oxidation
R_RE3242R_b	RE3242		Fatty acid synthesis
R_RE3250X_b	RE3250	1.1.1.35	Fatty acid oxidation
R_RE3250X_f	RE3250	1.1.1.35	Fatty acid oxidation
R_RE3307C_b	RE3307	1.1.1.184	Eicosanoid metabolism
R_RE3307C_f	RE3307	1.1.1.184	Eicosanoid metabolism
R_RE3338X_b	RE3338	1.1.1.35	Eicosanoid metabolism
R_RE3338X_f	RE3338	1.1.1.35	Eicosanoid metabolism
R_RE3340X_b	RE3340	1.1.1.35	Eicosanoid metabolism
R_RE3340X_f	RE3340	1.1.1.35	Eicosanoid metabolism
R_RE3346M_b	RE3346	1.2.1.3	Bile acid synthesis
R_RE3346M_f	RE3346	1.2.1.3	Bile acid synthesis
R_RE3381L_b	RE3381	3.2.1.31	Miscellaneous
R_RE3381L_f	RE3381	3.2.1.31	Miscellaneous
R_RE3430C_b	RE3430		Eicosanoid metabolism
R_RE3430C_f	RE3430		Eicosanoid metabolism
R_RE3432C_b	RE3432	1.1.1.184	Eicosanoid metabolism
R_RE3432C_f	RE3432	1.1.1.184	Eicosanoid metabolism
R_RE3432X_b	RE3432	1.1.1.184	Eicosanoid metabolism
R_RE3432X_f	RE3432	1.1.1.184	Eicosanoid metabolism
R_RE3448X_b	RE3448	1.1.1.35	Eicosanoid metabolism
R_RE3448X_f	RE3448	1.1.1.35	Eicosanoid metabolism
R_RE3470C_b	RE3470	1.1.1.184	Arachidonic acid metabolism
R_RE3470C_f	RE3470	1.1.1.184	Arachidonic acid metabolism
R_RE3476C_b	RE3476	1.1.1.184	Arachidonic acid metabolism
R_RE3476C_f	RE3476	1.1.1.184	Arachidonic acid metabolism
R_RE3486C_b	RE3486		Eicosanoid metabolism
R_RE3491C_b	RE3491	3.3.2.6	Eicosanoid metabolism
R_RE3491C_f	RE3491	3.3.2.6	Eicosanoid metabolism
R_RE3499C_b	RE3499		Eicosanoid metabolism
R_RE3499C_f	RE3499		Eicosanoid metabolism
R_RE3502C_b	RE3502	1.1.1.184	Eicosanoid metabolism
R_RE3502C_f	RE3502	1.1.1.184	Eicosanoid metabolism
R_RE3559X_b	RE3559	2.3.1.16	Eicosanoid metabolism
R_RE3559X_f	RE3559	2.3.1.16	Eicosanoid metabolism
R_RE3564X_b	RE3564	1.1.1.35	Eicosanoid metabolism
R_RE3564X_f	RE3564	1.1.1.35	Eicosanoid metabolism
R_RE3568C_b	RE3568		Eicosanoid metabolism
R_RE3568C_f	RE3568		Eicosanoid metabolism
R_RE3572X_b	RE3572	1.1.1.35	Eicosanoid metabolism
R_RE3572X_f	RE3572	1.1.1.35	Eicosanoid metabolism
R_RE3573X_b	RE3573	1.1.1.35	Eicosanoid metabolism
R_RE3573X_f	RE3573	1.1.1.35	Eicosanoid metabolism
R_RE3596C_b	RE3596	1.1.1.184	Eicosanoid metabolism
R_RE3596C_f	RE3596	1.1.1.184	Eicosanoid metabolism
R_RE3596X_b	RE3596	1.1.1.184	Eicosanoid metabolism
R_RE3596X_f	RE3596	1.1.1.184	Eicosanoid metabolism
R_RE3597C_b	RE3597	1.1.1.184	Eicosanoid metabolism
R_RE3597C_f	RE3597	1.1.1.184	Eicosanoid metabolism
R_RE3627X_b	RE3627	1.1.1.35	Fatty acid oxidation
R_RE3627X_f	RE3627	1.1.1.35	Fatty acid oxidation
R_RE3629C_b	RE3629		Histidine metabolism
R_RE3629C_f	RE3629		Histidine metabolism
R_RE3633C_b	RE3633		Histidine metabolism
R_RE3633C_f	RE3633		Histidine metabolism
R_C10DCCACT_b	transport of sebacoyl carnitine into cytosol
R_C12DCTD_b	transport of Dodecanedioic acid by diffusion
R_C141ACBP_b	transport of 3-hydroxytetradecenoyl coa from mitochondria into cytosol
R_C141ACBP_f	transport of 3-hydroxytetradecenoyl coa from mitochondria into cytosol
R_C6CRNtcx_b	transport of hexanoylcarnitine into cytosol
R_C6CRNtcx_f	transport of hexanoylcarnitine into cytosol
R_HDCACBP_b	transport of (S)-3-Hydroxydecanoyl-CoA from mitochondria into the cytosol
R_HDCACBP_f	transport of (S)-3-Hydroxydecanoyl-CoA from mitochondria into the cytosol
R_HDDACBP_b	transport of (S)-3-Hydroxydodecanoyl-CoA from mitochondria into the cytosol
R_HDDACBP_f	transport of (S)-3-Hydroxydodecanoyl-CoA from mitochondria into the cytosol
R_HEXDICOAACBP_b	transport of hexadecanedioyl coa
R_HEXDICOAACBP_f	transport of hexadecanedioyl coa
R_ASPDTDe_b	D-aspartate transport, extracellular		Transport, extracellular
R_LEUGLYHYc_b	hydrolysis of leucylglycine		Transport, extracellular
R_LEUGLYHYc_f	hydrolysis of leucylglycine		Transport, extracellular
R_EX_34dhoxpeg_LPAREN_e_RPAREN__b	3,4-Dihydroxyphenylethyleneglycol exchange		Exchange/demand reaction
R_EX_34dhoxpeg_LPAREN_e_RPAREN__f	3,4-Dihydroxyphenylethyleneglycol exchange		Exchange/demand reaction
R_EX_34dhphe_LPAREN_e_RPAREN__b	3,4-Dihydroxy-L-phenylalanine exchange		Exchange/demand reaction
R_EX_34dhphe_LPAREN_e_RPAREN__f	3,4-Dihydroxy-L-phenylalanine exchange		Exchange/demand reaction
R_EX_acn13acngalgbside_hs_LPAREN_e_RPAREN__b	sialyl (1,3) sialyl (2,6) galactosylgloboside (homo sapiens) exchange		Exchange/demand reaction
R_EX_acn13acngalgbside_hs_LPAREN_e_RPAREN__f	sialyl (1,3) sialyl (2,6) galactosylgloboside (homo sapiens) exchange		Exchange/demand reaction
R_EX_apnnox_LPAREN_e_RPAREN__b	alpha-Pinene-oxide exchange		Exchange/demand reaction
R_EX_apnnox_LPAREN_e_RPAREN__f	alpha-Pinene-oxide exchange		Exchange/demand reaction
R_EX_avite1_LPAREN_e_RPAREN__b	alpha-Tocopherol exchange		Exchange/demand reaction
R_EX_avite1_LPAREN_e_RPAREN__f	alpha-Tocopherol exchange		Exchange/demand reaction
R_EX_bilglcur_LPAREN_e_RPAREN__b	exchange reaction for blirubin mono-glucuronide		Exchange/demand reaction
R_EX_bilglcur_LPAREN_e_RPAREN__f	exchange reaction for blirubin mono-glucuronide		Exchange/demand reaction
R_EX_caro_LPAREN_e_RPAREN__b	beta-Carotene exchange		Exchange/demand reaction
R_EX_caro_LPAREN_e_RPAREN__f	beta-Carotene exchange		Exchange/demand reaction
R_EX_cmp_LPAREN_e_RPAREN__b	CMP exchange		Exchange/demand reaction
R_EX_cmp_LPAREN_e_RPAREN__f	CMP exchange		Exchange/demand reaction
R_EX_creat_LPAREN_e_RPAREN__b	Creatine exchange		Exchange/demand reaction
R_EX_creat_LPAREN_e_RPAREN__f	Creatine exchange		Exchange/demand reaction
R_EX_dlnlcg_LPAREN_e_RPAREN__b	dihomo-gamma-linolenic acid (n-6) exchange		Exchange/demand reaction
R_EX_dlnlcg_LPAREN_e_RPAREN__f	dihomo-gamma-linolenic acid (n-6) exchange		Exchange/demand reaction
R_EX_ebastine_LPAREN_e_RPAREN__b	ebastine exchange		Exchange/demand reaction
R_EX_ebastine_LPAREN_e_RPAREN__f	ebastine exchange		Exchange/demand reaction
R_EX_fe2_LPAREN_e_RPAREN__b	EX_fe2(u)		Exchange/demand reaction
R_EX_fe2_LPAREN_e_RPAREN__f	EX_fe2(u)		Exchange/demand reaction
R_EX_fe3_LPAREN_e_RPAREN__b	Fe3+ exchange		Exchange/demand reaction
R_EX_fe3_LPAREN_e_RPAREN__f	Fe3+ exchange		Exchange/demand reaction
R_EX_glu_L_LPAREN_e_RPAREN__b	L-Glutamate exchange		Exchange/demand reaction
R_EX_glu_L_LPAREN_e_RPAREN__f	L-Glutamate exchange		Exchange/demand reaction
R_EX_gly_LPAREN_e_RPAREN__b	exchange reaction for Glycine		Exchange/demand reaction
R_EX_gly_LPAREN_e_RPAREN__f	exchange reaction for Glycine		Exchange/demand reaction
R_EX_glygn2_LPAREN_e_RPAREN__b	glycogen, structure 2 (glycogenin-1,6-{7[1,4-Glc], 4[1,4-Glc]}) exchange		Exchange/demand reaction
R_EX_glygn2_LPAREN_e_RPAREN__f	glycogen, structure 2 (glycogenin-1,6-{7[1,4-Glc], 4[1,4-Glc]}) exchange		Exchange/demand reaction
R_EX_glygn4_LPAREN_e_RPAREN__b	exchange reaction for glycogen, structure 4 (glycogenin-1,6-{2[1,4-Glc], [1,4-Glc]})		Exchange/demand reaction
R_EX_glygn4_LPAREN_e_RPAREN__f	exchange reaction for glycogen, structure 4 (glycogenin-1,6-{2[1,4-Glc], [1,4-Glc]})		Exchange/demand reaction
R_EX_gp1c_hs_LPAREN_e_RPAREN__b	GP1c (homo sapiens) exchange		Exchange/demand reaction
R_EX_gp1c_hs_LPAREN_e_RPAREN__f	GP1c (homo sapiens) exchange		Exchange/demand reaction
R_EX_gp1calpha_hs_LPAREN_e_RPAREN__b	GP1c alpha (homo sapiens) exchange		Exchange/demand reaction
R_EX_gp1calpha_hs_LPAREN_e_RPAREN__f	GP1c alpha (homo sapiens) exchange		Exchange/demand reaction
R_EX_gq1b_hs_LPAREN_e_RPAREN__b	GQ1b (homo sapiens) exchange		Exchange/demand reaction
R_EX_gq1b_hs_LPAREN_e_RPAREN__f	GQ1b (homo sapiens) exchange		Exchange/demand reaction
R_EX_gq1balpha_hs_LPAREN_e_RPAREN__b	GQ1balpha (homo sapiens) exchange		Exchange/demand reaction
R_EX_gq1balpha_hs_LPAREN_e_RPAREN__f	GQ1balpha (homo sapiens) exchange		Exchange/demand reaction
R_EX_gt1a_hs_LPAREN_e_RPAREN__b	GT1a (homo sapiens) exchange		Exchange/demand reaction
R_EX_gt1a_hs_LPAREN_e_RPAREN__f	GT1a (homo sapiens) exchange		Exchange/demand reaction
R_EX_gthrd_LPAREN_e_RPAREN__b	Reduced glutathione exchange		Exchange/demand reaction
R_EX_gthrd_LPAREN_e_RPAREN__f	Reduced glutathione exchange		Exchange/demand reaction
R_EX_gtp_LPAREN_e_RPAREN__b	GTP exchange		Exchange/demand reaction
R_EX_gtp_LPAREN_e_RPAREN__f	GTP exchange		Exchange/demand reaction
R_EX_gua_LPAREN_e_RPAREN__b	Guanine exchange		Exchange/demand reaction
R_EX_gua_LPAREN_e_RPAREN__f	Guanine exchange		Exchange/demand reaction
R_EX_h2o2_LPAREN_e_RPAREN__b	Hydrogen peroxide exchange		Exchange/demand reaction
R_EX_h2o2_LPAREN_e_RPAREN__f	Hydrogen peroxide exchange		Exchange/demand reaction
R_EX_hdca_LPAREN_e_RPAREN__b	Hexadecanoate (n-C16		Exchange/demand reaction
R_EX_hdca_LPAREN_e_RPAREN__f	Hexadecanoate (n-C16		Exchange/demand reaction
R_EX_htaxol_LPAREN_e_RPAREN__b	hydroxylated taxol exchange		Exchange/demand reaction
R_EX_htaxol_LPAREN_e_RPAREN__f	hydroxylated taxol exchange		Exchange/demand reaction
R_EX_ksi_deg1_LPAREN_e_RPAREN__b	keratan sulfate I, degradation product 1 exchange		Exchange/demand reaction
R_EX_ksi_deg1_LPAREN_e_RPAREN__f	keratan sulfate I, degradation product 1 exchange		Exchange/demand reaction
R_EX_Lcystin_LPAREN_e_RPAREN__b	L-Cystine exchange		Exchange/demand reaction
R_EX_Lcystin_LPAREN_e_RPAREN__f	L-Cystine exchange		Exchange/demand reaction
R_EX_leuktrD4_LPAREN_e_RPAREN__b	leukotriene D4 exchange		Exchange/demand reaction
R_EX_leuktrD4_LPAREN_e_RPAREN__f	leukotriene D4 exchange		Exchange/demand reaction
R_EX_malt_LPAREN_e_RPAREN__b	Maltose exchange		Exchange/demand reaction
R_EX_malt_LPAREN_e_RPAREN__f	Maltose exchange		Exchange/demand reaction
R_EX_omeprazole_LPAREN_e_RPAREN__b	omeprazole exchange		Exchange/demand reaction
R_EX_omeprazole_LPAREN_e_RPAREN__f	omeprazole exchange		Exchange/demand reaction
R_EX_oxa_LPAREN_e_RPAREN__b	Oxalate exchange		Exchange/demand reaction
R_EX_oxa_LPAREN_e_RPAREN__f	Oxalate exchange		Exchange/demand reaction
R_EX_pe_hs_LPAREN_e_RPAREN__b	exchange reaction for phosphatidylethanolamine		Exchange/demand reaction
R_EX_pe_hs_LPAREN_e_RPAREN__f	exchange reaction for phosphatidylethanolamine		Exchange/demand reaction
R_EX_phyQ_LPAREN_e_RPAREN__b	Phylloquinone exchange		Exchange/demand reaction
R_EX_phyQ_LPAREN_e_RPAREN__f	Phylloquinone exchange		Exchange/demand reaction
R_EX_phyt_LPAREN_e_RPAREN__b	phytanic acid exchange		Exchange/demand reaction
R_EX_phyt_LPAREN_e_RPAREN__f	phytanic acid exchange		Exchange/demand reaction
R_EX_retinol_9_cis_LPAREN_e_RPAREN__b	9-cis-retinol exchange		Exchange/demand reaction
R_EX_retinol_9_cis_LPAREN_e_RPAREN__f	9-cis-retinol exchange		Exchange/demand reaction
R_EX_retinol_cis_11_LPAREN_e_RPAREN__b	cis-11-retinol exchange		Exchange/demand reaction
R_EX_retinol_cis_11_LPAREN_e_RPAREN__f	cis-11-retinol exchange		Exchange/demand reaction
R_EX_sel_LPAREN_e_RPAREN__b	Selenate exchange		Exchange/demand reaction
R_EX_sel_LPAREN_e_RPAREN__f	Selenate exchange		Exchange/demand reaction
R_EX_tchola_LPAREN_e_RPAREN__b	Taurocholic acid exchange		Exchange/demand reaction
R_EX_tchola_LPAREN_e_RPAREN__f	Taurocholic acid exchange		Exchange/demand reaction
R_EX_tcynt_LPAREN_e_RPAREN__b	Thiocyanate exchange		Exchange/demand reaction
R_EX_tcynt_LPAREN_e_RPAREN__f	Thiocyanate exchange		Exchange/demand reaction
R_EX_tdchola_LPAREN_e_RPAREN__b	taurochenodeoxycholate exchange		Exchange/demand reaction
R_EX_tdchola_LPAREN_e_RPAREN__f	taurochenodeoxycholate exchange		Exchange/demand reaction
R_EX_thm_LPAREN_e_RPAREN__b	exchange reaction for Thiamin		Exchange/demand reaction
R_EX_thm_LPAREN_e_RPAREN__f	exchange reaction for Thiamin		Exchange/demand reaction
R_EX_thr_L_LPAREN_e_RPAREN__b	L-Threonine exchange		Exchange/demand reaction
R_EX_thr_L_LPAREN_e_RPAREN__f	L-Threonine exchange		Exchange/demand reaction
R_EX_utp_LPAREN_e_RPAREN__b	UTP exchange		Exchange/demand reaction
R_EX_utp_LPAREN_e_RPAREN__f	UTP exchange		Exchange/demand reaction
R_EX_ahdt_LPAREN_e_RPAREN__b	Exchange of 7,8-dihydroneopterin 3-triphosphate(4-)		Exchange/demand reaction
R_EX_ahdt_LPAREN_e_RPAREN__f	Exchange of 7,8-dihydroneopterin 3-triphosphate(4-)		Exchange/demand reaction
R_EX_HC01361_LPAREN_e_RPAREN__b	Exchange of Dihydroneopterin		Exchange/demand reaction
R_EX_HC01361_LPAREN_e_RPAREN__f	Exchange of Dihydroneopterin		Exchange/demand reaction
R_EX_HC01440_LPAREN_e_RPAREN__b	Exchange of 3-Keto-beta-D-galactose		Exchange/demand reaction
R_EX_HC01440_LPAREN_e_RPAREN__f	Exchange of 3-Keto-beta-D-galactose		Exchange/demand reaction
R_EX_HC01446_LPAREN_e_RPAREN__b	Exchange of 3-Ketolactose		Exchange/demand reaction
R_EX_HC01446_LPAREN_e_RPAREN__f	Exchange of 3-Ketolactose		Exchange/demand reaction
R_EX_HC00822_LPAREN_e_RPAREN__b	Chitobiose exchange		Exchange/demand reaction
R_EX_HC00822_LPAREN_e_RPAREN__f	Chitobiose exchange		Exchange/demand reaction
R_EX_HC02192_LPAREN_e_RPAREN__b	taurolithocholate exchange		Exchange/demand reaction
R_EX_HC02192_LPAREN_e_RPAREN__f	taurolithocholate exchange		Exchange/demand reaction
R_EX_HC02193_LPAREN_e_RPAREN__b	glycolithocholate exchange		Exchange/demand reaction
R_EX_HC02193_LPAREN_e_RPAREN__f	glycolithocholate exchange		Exchange/demand reaction
R_EX_HC02195_LPAREN_e_RPAREN__b	tauroursodeoxycholate exchange		Exchange/demand reaction
R_EX_HC02195_LPAREN_e_RPAREN__f	tauroursodeoxycholate exchange		Exchange/demand reaction
R_EX_HC02196_LPAREN_e_RPAREN__b	glycoursodeoxycholate exchange		Exchange/demand reaction
R_EX_HC02196_LPAREN_e_RPAREN__f	glycoursodeoxycholate exchange		Exchange/demand reaction
R_EX_HC02220_LPAREN_e_RPAREN__b	sulfochenodeoxycholate exchange		Exchange/demand reaction
R_EX_HC02220_LPAREN_e_RPAREN__f	sulfochenodeoxycholate exchange		Exchange/demand reaction
R_EX_HC02199_LPAREN_e_RPAREN__b	glutathionyl-leuc4 exchange		Exchange/demand reaction
R_EX_HC02199_LPAREN_e_RPAREN__f	glutathionyl-leuc4 exchange		Exchange/demand reaction
R_EX_udpgal_LPAREN_e_RPAREN__b	UDP-D-galactose(2-) exchange		Exchange/demand reaction
R_EX_udpgal_LPAREN_e_RPAREN__f	UDP-D-galactose(2-) exchange		Exchange/demand reaction
R_EX_crm_hs_LPAREN_e_RPAREN__b	N-acylsphingosine exchange		Exchange/demand reaction
R_EX_crm_hs_LPAREN_e_RPAREN__f	N-acylsphingosine exchange		Exchange/demand reaction
R_EX_galside_hs_LPAREN_e_RPAREN__b	D-galactosyl-N-acylsphingosine exchange		Exchange/demand reaction
R_EX_galside_hs_LPAREN_e_RPAREN__f	D-galactosyl-N-acylsphingosine exchange		Exchange/demand reaction
R_EX_CE5853_LPAREN_e_RPAREN__b	alpha-CEHC-glucuronide exchange		Exchange/demand reaction
R_EX_CE5853_LPAREN_e_RPAREN__f	alpha-CEHC-glucuronide exchange		Exchange/demand reaction
R_EX_CE1925_LPAREN_e_RPAREN__b	3'-carboxy-alpha-chromanol exchange		Exchange/demand reaction
R_EX_CE1925_LPAREN_e_RPAREN__f	3'-carboxy-alpha-chromanol exchange		Exchange/demand reaction
R_EX_3tetd7ecoacrn_b	exchange reaction for 3-hydroxy tetradecenoyl-7-carnitine
R_EX_3tetd7ecoacrn_f	exchange reaction for 3-hydroxy tetradecenoyl-7-carnitine
R_EX_3thexddcoacrn_b	exchange reaction for 3-hydroxy trans7,10-hexadecadienoyl carnitine
R_EX_3thexddcoacrn_f	exchange reaction for 3-hydroxy trans7,10-hexadecadienoyl carnitine
R_EX_c16dc_b	exchange reaction for Hexadecanedioic acid mono-L-carnitine ester
R_EX_c16dc_f	exchange reaction for Hexadecanedioic acid mono-L-carnitine ester
R_EX_5oxpro_LPAREN_e_RPAREN__b	Exchange of 5-oxoprolinate		Exchange/demand reaction
R_EX_5oxpro_LPAREN_e_RPAREN__f	Exchange of 5-oxoprolinate		Exchange/demand reaction

## Sheet: PC3M_Undet_&_PC3S_Undet
R_10FTHF5GLUtl	5-glutamyl-10FTHF transport, lysosomal		Transport, lysosomal
R_10FTHF5GLUtm	5-glutamyl-10FTHF transport, mitochondrial		Transport, mitochondrial
R_10FTHF7GLUtm	7-glutamyl-10FTHF transport, mitochondrial		Transport, mitochondrial
R_13DAMPPOX	1,3-Diaminopropane	1.4.3.6	beta-Alanine metabolism
R_25HVITD2t	25-hydroxyvitamin D2 transport from cytoplasm		Transport, extracellular
R_25HVITD2tin	25-hydroxyvitamin D2 transport in cytoplasm		Transport, extracellular
R_25HVITD2tin_m	25-hydroxyvitamin D2 transport in mitochondria		Transport, mitochondrial
R_25HVITD2tm	25-hydroxyvitamin D2 transport from mitochondria		Transport, mitochondrial
R_25HVITD3t	25-hydroxyvitamin D3 transport from cytoplasm		Transport, extracellular
R_25HVITD3tin	25-hydroxyvitamin D3 transport in cytoplasm		Transport, extracellular
R_25HVITD3tin_m	25-hydroxyvitamin D3 transport in mitochondria		Transport, mitochondrial
R_25HVITD3tm	25-hydroxyvitamin D3 transport from mitochondria		Transport, mitochondrial
R_34DHPLACOX	3,4-Dihydroxyphenylacetaldehyde	1.2.1.5	Tyrosine metabolism
R_34DHXMANDACOX	3,4-Dihydroxymandelaldehyde	1.2.1.5	Tyrosine metabolism
R_5DHFtl	5-glutamyl-DHF transport, lysosomal		Transport, lysosomal
R_5THFtl	5-glutamyl-THF transport, lysosomal		Transport, lysosomal
R_5THFtm	5-glutamyl-THF transport,m mitochondrial		Transport, mitochondrial
R_6DHFtl	6-glutamyl-DHF transport, lysosomal		Transport, lysosomal
R_6DHFtm	6-glutamyl-DHF transport,m mitochondrial		Transport, mitochondrial
R_6THFtl	6-glutamyl-THF transport, lysosomal		Transport, lysosomal
R_6THFtm	6-glutamyl-THF transport,m mitochondrial		Transport, mitochondrial
R_7DHFtm	7-glutamyl-DHF transport,m mitochondrial		Transport, mitochondrial
R_7THFtm	7-glutamyl-THF transport,m mitochondrial		Transport, mitochondrial
R_AASAD3m	L-aminoadipate-semialdehyde dehydrogenase (NADH), mitochondrial		Lysine metabolism
R_ABUTD	Aminobutyraldehyde dehydrogenase	1.2.1.19	beta-Alanine metabolism
R_ACACT4p	acetyl-CoA C-acetyltransferase (octanoyl-CoA), peroxisomal	2.3.1.16	Fatty acid oxidation
R_ACACT5p	acetyl-CoA C-acyltransferase (decanoyl-CoA), peroxisomal	2.3.1.16	Fatty acid oxidation
R_ACACT6p	acetyl-CoA C-acetyltransferase (dodecanoyl), peroxisomal	2.3.1.16	Fatty acid oxidation
R_ACACT7p	acetyl-CoA acyltransferase (tetradecanoyl-CoA), peroxisomal	2.3.1.16	Fatty acid oxidation
R_ACCOAL	acetate-CoA ligase (ADP-forming)	6.2.1.13	Propanoate metabolism
R_ACGAM6PSi	N-acetylglucosamine-6-phosphate synthase	2.3.1.4	Aminosugar metabolism
R_ACNAM9PL2	N-Acetylneuraminate 9-phosphate pyruvate-lyase (pyruvate-phosphorylating)	2.5.1.56	Aminosugar metabolism
R_ACOAD8m	acyl-CoA dehydrogenase (isovaleryl-CoA), mitochondrial	1.3.99.10	Valine, leucine, and isoleucine metabolism
R_ACOAHi	acetyl-CoA hydrolase	3.1.2.1	Pyruvate metabolism
R_ACOAO7p	acyl-CoA oxidase (hexadecanoyl-CoA), peroxisomal	1.3.3.6	Fatty acid oxidation
R_ACS2	acetyl-CoA synthase (propionate)	6.2.1.16	Propanoate metabolism
R_ACSm	acetyl-CoA synthetase	6.2.1.1	Glycolysis/gluconeogenesis
R_ADPRDP	ADPribose diphosphatase	3.6.1.13	Nucleotide interconversion
R_ADPT	adenine phosphoribosyltransferase	2.4.2.7	Nucleotide salvage pathway
R_AHEXASE2ly	beta-N-acetylhexosaminidase, lysosomal	3.2.1.52	N-glycan degradation
R_AKGDm	2-oxoglutarate dehydrogenase	2.3.1.61	Citric acid cycle
R_ALACYSNaEx	L-alanine/L-cysteine Na-dependent exchange (Ala-L in)		Transport, extracellular
R_ALAGLNNaEx	L-alanine/L-glutamine Na-dependent exchange (Ala-L in)		Transport, extracellular
R_ALASERNaEx	L-alanine/L-serine Na-dependent exchange (Ala-L in)		Transport, extracellular
R_ALASm	5-aminolevulinate synthase	2.3.1.37	Glycine, serine, alanine and threonine metabolism
R_ALATHRNaEx	L-alanine/L-threonine Na-dependent exchange (Ala-L in)		Transport, extracellular
R_ARGLYSex	Arginine/Lysine exchanger (Arg in)		Transport, extracellular
R_ARTCOAL1	R group coenzyme a ligase		R group synthesis
R_ARTCOAL2	R group coenzyme a ligase		R group synthesis
R_ARTCOAL3	R group coenzyme a ligase		R group synthesis
R_R_group_phosphotase_1	R group phosphotase 1		Unassigned
R_ARTFR11	R group artificial flux		R group synthesis
R_ARTFR12	R group artificial flux (C16		R group synthesis
R_ARTFR207	R group artificial flux		R group synthesis
R_ARTFR31	R group artificial flux		R group synthesis
R_ARTFR32	R group artificial flux		R group synthesis
R_ARTFR34	R group artificial flux		R group synthesis
R_ARTFR41	R group artificial flux		R group synthesis
R_ARTFR42	R group artificial flux		R group synthesis
R_ARTFR43	R group artificial flux		R group synthesis
R_ARTFR44	R group artificial flux		R group synthesis
R_ARTFR46	R group artificial flux		R group synthesis
R_ARTFR61	R group artificial flux		R group synthesis
R_ASCBOX	ascorbic acid oxidase		Vitamin C metabolism
R_ASNALANaEx	L-alanine/L-asparagine Na-dependent exchange (Asn-L in)		Transport, extracellular
R_ASNGLNNaEx	L-glutamine/L-asparagine Na-dependent exchange (Asn-L in)		Transport, extracellular
R_ASNSERNaEx	L-serine/L-asparagine Na-dependent exchange (Asn-L in)		Transport, extracellular
R_ASNTHRNaEx	L-threonine/L-asparagine Na-dependent exchange (Asn-L in)		Transport, extracellular
R_ATPasel	V-type ATPase, H+ transporting, lysosomal	3.6.3.14	Transport, lysosomal
R_ATPS4m	ATP synthase (four protons for one ATP)	3.6.3.14	Oxidative phosphorylation
R_AVITE1t	alpha-Tocopherol (Vit. E) transport		Transport, extracellular
R_BALAVECSEC	B-alanine secretion via secretory vesicle (ATP driven)		Transport, extracellular
R_BAMPPALDOX	beta-Aminopropion aldehyde	1.2.1.36	beta-Alanine metabolism
R_BPNT2	3',5'-bisphosphate nucleotidase (paps)	3.1.3.7	Nucleotide interconversion
R_BTNt3i	Biotin transport via sodium symport		Transport, extracellular
R_C14STRr	C-14 sterol reductase	1.3.1.70	Cholesterol metabolism
R_C160CPT1	production of Palmitoylcarnitine	2.3.1.21	Fatty acid oxidation
R_C204CPT1	carnitine C20	2.3.1.21	Fatty acid oxidation
R_C3STDH1Pr	C-3 sterol dehydrogenase (4-methylzymosterol)		Cholesterol metabolism
R_C3STDH1r	C-3 sterol dehydrogenase (4-methylzymosterol)		Cholesterol metabolism
R_C4STMO2Pr	C-4 methyl sterol oxidase		Cholesterol metabolism
R_C4STMO2r	C-4 methyl sterol oxidase		Cholesterol metabolism
R_CDS	phosphatidate cytidylyltransferase	2.7.7.41	Glycerophospholipid metabolism
R_CITL	Citrate lyase	4.1.3.6	Citric acid cycle
R_CMPSAS	CMP sialic acid synthase	2.7.7.43	Aminosugar metabolism
R_CORE5GTg	Core 5 alpha-GalNAc-transferase, Golgi apparatus		O-glycan synthesis
R_CORE7GTg	Core 7 alpha-GalNAc-transferase, Golgi apparatus		O-glycan synthesis
R_CORE8GTg	N-acetylgalactosamine 3-alpha-galactosyltransferase, Golgi apparatus		O-glycan synthesis
R_CRNCARtp	carnitine-acetylcarnitine carrier, peroxisomal		Transport, peroxisomal
R_CRNtim	L-carnitine transport out of mitochondria via diffusion		Transport, mitochondrial
R_CYSALANaEx	L-alanine/L-cysteine Na-dependent exchange (Cys-L in)		Transport, extracellular
R_CYSGLNNaEx	L-cysteine/L-glutamine Na-dependent exchange (Cys-L in)		Transport, extracellular
R_CYSSERNaEx	L-serine/L-cysteine Na-dependent exchange (Cys-L in)		Transport, extracellular
R_CYSTHRNaEx	L-cysteine/L-threonine Na-dependent exchange (Cys-L in)		Transport, extracellular
R_CYTD	cytidine deaminase	3.5.4.5	Pyrimidine catabolism
R_DADNK	deoxyadenosine kinase	2.7.1.76	Nucleotide interconversion
R_DESAT18_6	fatty acyl-CoA desaturase (n-C18	1.14.99.25	Fatty acid synthesis
R_DESAT18_7	fatty acyl-CoA desaturase (n-C18	1.14.19.1	Fatty acid synthesis
R_DESAT18_8	fatty acyl-CoA desaturase (n-C18	1.14.99.25	Fatty acid synthesis
R_DHPR2	6,7-dihydropteridine reduction		Tetrahydrobiopterin metabolism
R_DM_atp_c_	DM atp(c)		Exchange/demand reaction
R_DM_core5_g_	DM core5(g)		Exchange/demand reaction
R_DM_core7_g_	DM core7(g)		Exchange/demand reaction
R_DM_core8_g_	DM core8(g)		Exchange/demand reaction
R_DM_datp_m_	dATP demand		Exchange/demand reaction
R_DM_datp_n_	DM datp(n)		Exchange/demand reaction
R_DM_dctp_m_	dCTP demand		Exchange/demand reaction
R_DM_dctp_n_	DM dctp(n)		Exchange/demand reaction
R_DM_dgtp_m_	DM dgtp(m)		Exchange/demand reaction
R_DM_dgtp_n_	DM dgtp(n)		Exchange/demand reaction
R_DM_dttp_m_	dTTP demand		Exchange/demand reaction
R_DM_dttp_n_	DM dttp(n)		Exchange/demand reaction
R_DM_kdn_c_	DM kdn(c)		Exchange/demand reaction
R_DM_sTn_antigen_g_	DM sTn antigen(g)		Exchange/demand reaction
R_DNDPt10m	dADP transport via dCDP antiport		Transport, mitochondrial
R_DNDPt11m	dADP transport via dGDP antiport		Transport, mitochondrial
R_DNDPt12m	dADP transport via ADP antiport		Transport, mitochondrial
R_DNDPt14m	dUDP transport via dTDP antiport		Transport, mitochondrial
R_DNDPt16m	dUDP transport via dADP antiport		Transport, mitochondrial
R_DNDPt17m	dUDP transport via dCDP antiport		Transport, mitochondrial
R_DNDPt18m	dUDP transport via ADP antiport		Transport, mitochondrial
R_DNDPt19m	dUDP transport via ATP antiport		Transport, mitochondrial
R_DNDPt1m	dATP transport via ADP antiport		Transport, mitochondrial
R_DNDPt20m	dTDP transport via ATP antiport		Transport, mitochondrial
R_DNDPt21m	dTDP transport via ADP antiport		Transport, mitochondrial
R_DNDPt22m	dTDP transport via dUDP antiport		Transport, mitochondrial
R_DNDPt23m	dTDP transport via dGTP antiport		Transport, mitochondrial
R_DNDPt24m	dTDP transport via dADP antiport		Transport, mitochondrial
R_DNDPt25m	dTDP transport via dCDP antiport		Transport, mitochondrial
R_DNDPt27m	dCDP transport via dTDP antiport		Transport, mitochondrial
R_DNDPt28m	dCDP transport via dGDP antiport		Transport, mitochondrial
R_DNDPt29m	dCDP transport via dADP antiport		Transport, mitochondrial
R_DNDPt2m	dATP transport via ATP antiport		Transport, mitochondrial
R_DNDPt30m	dCDP transport via ADP antiport		Transport, mitochondrial
R_DNDPt31m	dCDP transport via ATP antiport		Transport, mitochondrial
R_DNDPt32m	dGDP transport via ATP antiport		Transport, mitochondrial
R_DNDPt34m	dGDP transport via dTDP antiport		Transport, mitochondrial
R_DNDPt35m	dGDP transport via dADP antiport		Transport, mitochondrial
R_DNDPt36m	dGDP transport via dCDP antiport		Transport, mitochondrial
R_DNDPt37m	dUTP transport via dTDP antiport		Transport, mitochondrial
R_DNDPt38m	dUTP transport via dUDP antiport		Transport, mitochondrial
R_DNDPt39m	dUTP transport via dGDP antiport		Transport, mitochondrial
R_DNDPt3m	dATP transport via dCDP antiport		Transport, mitochondrial
R_DNDPt40m	dUTP transport via dADP antiport		Transport, mitochondrial
R_DNDPt41m	dUTP transport via dCDP antiport		Transport, mitochondrial
R_DNDPt43m	dUTP transport via ATP antiport		Transport, mitochondrial
R_DNDPt44m	dTTP transport via ATP antiport		Transport, mitochondrial
R_DNDPt45m	dTTP transport via ADP antiport		Transport, mitochondrial
R_DNDPt46m	dTTP transport via dUDP antiport		Transport, mitochondrial
R_DNDPt47m	dTTP transport via dTDP antiport		Transport, mitochondrial
R_DNDPt48m	dTTP transport via dGDP antiport		Transport, mitochondrial
R_DNDPt49m	dTTP transport via dADP antiport		Transport, mitochondrial
R_DNDPt4m	dATP transport via dUDP antiport		Transport, mitochondrial
R_DNDPt50m	dTTP transport via dCDP antiport		Transport, mitochondrial
R_DNDPt51m	dCTP transport via dCDP antiport		Transport, mitochondrial
R_DNDPt53m	dCTP transport via dGDP antiport		Transport, mitochondrial
R_DNDPt54m	dCTP transport via dADP antiport		Transport, mitochondrial
R_DNDPt55m	dCTP transport via ADP antiport		Transport, mitochondrial
R_DNDPt56m	dCTP transport via ATP antiport		Transport, mitochondrial
R_DNDPt57m	dGTP transport via ATP antiport		Transport, mitochondrial
R_DNDPt58m	dGTP transport via ADP antiport		Transport, mitochondrial
R_DNDPt59m	dGTP transport via dADP antiport		Transport, mitochondrial
R_DNDPt5m	dATP transport via dTDP antiport		Transport, mitochondrial
R_DNDPt61m	dGTP transport via dTDP antiport		Transport, mitochondrial
R_DNDPt62m	dGTP transport via dGDP antiport		Transport, mitochondrial
R_DNDPt63m	dGTP transport via dCDP antiport		Transport, mitochondrial
R_DNDPt6m	dATP transport via dGDP antiport		Transport, mitochondrial
R_DNDPt7m	dATP transport via dADP antiport		Transport, mitochondrial
R_DNDPt8m	dADP transport via dUDP antiport		Transport, mitochondrial
R_DNDPt9m	dADP transport via dTDP antiport		Transport, mitochondrial
R_DOLGPP_Ler	Dolichyl-beta-D-glucosyl-phosphate dolichylphosphohydrolase (liver)	3.1.4.48	N-glycan synthesis
R_DOLGPP_Uer	Dolichyl-beta-D-glucosyl-phosphate dolichylphosphohydrolase (uterus)	3.1.4.48	N-glycan synthesis
R_DOLK_L	Dolichol kinase, human (liver)	2.7.1.108	N-glycan synthesis
R_DOLK_U	Dolichol kinase, human (uterus)	2.7.1.108	N-glycan synthesis
R_DOLPGT3_Ler	dolichyl-phosphate-glucose-glycolipid alpha-glucosyltransferase (liver)		N-glycan synthesis
R_DOLPGT3_Uer	dolichyl-phosphate-glucose-glycolipid alpha-glucosyltransferase (uterus)		N-glycan synthesis
R_DOLPMT4_Ler	dolichyl-phosphate-mannose-glycolipid alpha-mannosyltransferase (liver)	2.4.1.130	N-glycan synthesis
R_DOLPMT4_Uer	dolichyl-phosphate-mannose-glycolipid alpha-mannosyltransferase (uterus)	2.4.1.130	N-glycan synthesis
R_DPCOAK	dephospho-CoA kinase		CoA synthesis
R_ENGASE2ly	endo-beta-N-acetylglucosaminidase, lysosomal	3.2.1.96	N-glycan degradation
R_ESTRADIOLGLCt2	17-beta-D-glucuronide transport (ATP-dependent)		Transport, extracellular
R_ETF	electron transfer flavoprotein		Fatty acid oxidation
R_ETFQO	Electron transfer flavoprotein-ubiquinone oxidoreductase	1.5.5.1	Fatty acid oxidation
R_ETHAK	Ethanolamine kinase	2.7.1.82	Glycerophospholipid metabolism
R_ETHP	ethanolamine phosphate phosphatase		Glycerophospholipid metabolism
R_FAOXC16080x	Beta oxidation of long chain fatty acid	4.2.1.74	Fatty acid oxidation
R_FAOXC200180x	Beta oxidation of long chain fatty acid	4.2.1.74	Fatty acid oxidation
R_FOLR2	folate reductase		Folate metabolism
R_FPGS	folylpolyglutamate synthetase	6.3.2.17	Folate metabolism
R_FPGS2	folylpolyglutamate synthetase	6.3.2.17	Folate metabolism
R_FPGS2m	folylpolyglutamate synthetase, mitochondrial	6.3.2.17	Folate metabolism
R_FPGS3	folylpolyglutamate synthetase	6.3.2.17	Folate metabolism
R_FPGS3m	folylpolyglutamate synthetase, mitochondrial	6.3.2.17	Folate metabolism
R_FPGS4	folylpolyglutamate synthetase (DHF)	6.3.2.17	Folate metabolism
R_FPGS4m	folylpolyglutamate synthetase (DHF), mitochondrial	6.3.2.17	Folate metabolism
R_FPGS5	folylpolyglutamate synthetase (DHF)	6.3.2.17	Folate metabolism
R_FPGS5m	folylpolyglutamate synthetase (DHF), mitochondrial	6.3.2.17	Folate metabolism
R_FPGS6	folylpolyglutamate synthetase (DHF)	6.3.2.17	Folate metabolism
R_FPGS6m	folylpolyglutamate synthetase (DHF), mitochondrial	6.3.2.17	Folate metabolism
R_FPGS7	folylpolyglutamate synthetase (10fthf)	6.3.2.17	Folate metabolism
R_FPGS7m	folylpolyglutamate synthetase (10fthf), mitochondrial	6.3.2.17	Folate metabolism
R_FPGS8	folylpolyglutamate synthetase (10fthf)	6.3.2.17	Folate metabolism
R_FPGS8m	folylpolyglutamate synthetase (10fthf), mitochondrial	6.3.2.17	Folate metabolism
R_FPGS9	folylpolyglutamate synthetase (10fthf)	6.3.2.17	Folate metabolism
R_FPGS9m	folylpolyglutamate synthetase (10fthf), mitochondrial	6.3.2.17	Folate metabolism
R_FPGSm	folylpolyglutamate synthetase, mitochondrial	6.3.2.17	Folate metabolism
R_G5SADs	L-glutamate 5-semialdehyde dehydratase (spontaneous)		Urea cycle
R_GASNASE2ly	glycosylasparaginase, lysosomal	3.5.1.26	N-glycan degradation
R_GGNG	glycogenin self-glucosylation		Starch and sucrose metabolism
R_GLAl	galactosidase, alpha	3.2.1.22	Sphingolipid metabolism
R_GLCMter	glucose transport via membrane vesicle		Transport, extracellular
R_GLDBRAN	glycogen debranching enzyme	3.2.1.33	Starch and sucrose metabolism
R_GLNALANaEx	L-alanine/L-glutamine Na-dependent exchange (Gln-L in)		Transport, extracellular
R_GLNASNNaEx	L-glutamine/L-asparagine Na-dependent exchange (Gln-L in)		Transport, extracellular
R_GLNSERNaEx	L-serine/L-glutamine Na-dependent exchange (Gln-L in)		Transport, extracellular
R_GLNTHRNaEx	L-threonine/L-glutamine Na-dependent exchange (Gln-L in)		Transport, extracellular
R_GLPASE2	glycogen phosphorylase (amyls -&gt; glc-D)	2.4.1.1	Starch and sucrose metabolism
R_GLYC3Ptm	glycerol-3-phosphate shuttle		Transport, mitochondrial
R_GLYCK2	glycerate kinase	2.7.1.31	Glyoxylate and dicarboxylate metabolism
R_GLYVESSEC	Glycine secretion via secretory vesicle (ATP driven)		Transport, extracellular
R_GMPR	GMP reductase	1.7.1.7	Nucleotide interconversion
R_GTHDH	Glutathione dehydrogenase (dehydroascorbate reductase)		Vitamin C metabolism
R_GUAD	guanine deaminase	3.5.4.3	Purine catabolism
R_GULLACter	gulonolactone endoplasmic reticular transport		Transport, endoplasmic reticular
R_GULNter	L-gulonate endoplasmic reticular export		Transport, endoplasmic reticular
R_HDCAter	palmitate ER export		Transport, endoplasmic reticular
R_HMGLm	hydroxymethylglutaryl-CoA lyase	4.1.3.4	Cholesterol metabolism
R_HMGLx	hydroxymethylglutaryl-CoA lyase	4.1.3.4	Cholesterol metabolism
R_Htm	Uncoupling protein		Transport, mitochondrial
R_HYPOE	hypothetical enyme		Vitamin B6 metabolism
R_HYPTROX	Hypotaurine oxidase		Taurine and hypotaurine metabolism
R_ICDHxm	Isocitrate dehydrogenase (NAD+)	1.1.1.41	Citric acid cycle
R_KDNH	2-keto-3deoxy-D-glycero-D-galactononic acid phosphohydrolase		Aminosugar metabolism
R_LALDO2x	D-Lactaldehyde	1.1.1.21	Pyruvate metabolism
R_LAPCOAl	lysosomal acid phosphorylase (CoA)	3.1.3.2	CoA catabolism
R_L_LACDcm	L-Lactate dehydrogenase, cytosolic/mitochondrial		Pyruvate metabolism
R_LNELDCCPT1	carnitine O-palmitoyltransferase	2.3.1.21	Fatty acid oxidation
R_LNELDCCPT2	carnitine transferase		Fatty acid oxidation
R_LNELDCCRNt	transport into the mitochondria (carnitine)		Fatty acid oxidation
R_LPS2	lipase	3.1.1.3	Triacylglycerol synthesis
R_LPS2e	lipase, extracellular	3.1.1.3	Fatty acid oxidation
R_MCD	Malonyl-CoA Decarboxylase cytoplasmic
R_ME1m	malic enzyme (NAD), mitochondrial	1.1.1.40	Pyruvate metabolism
R_ME2m	malic enzyme (NADP), mitochondrial	1.1.1.40	Pyruvate metabolism
R_MELATN23DOX	Melatonin	1.13.11.42	Tryptophan metabolism
R_METLEUex	Methionine/Leucine exchange (Met in)		Transport, extracellular
R_MGSA2	methyglyoxylate synthase 2 (from g3p)	4.2.3.3	Pyruvate metabolism
R_MI134P4P	inositol-1,3,4-trisphosphate 4-phosphatase		Inositol phosphate metabolism
R_MI13PP	inositol-1,3-bisphosphate 3-phosphatase	3.1.3.64	Inositol phosphate metabolism
R_MI145PP	inositol-1,4,5-trisphosphate 5-phosphatase	3.1.3.56	Inositol phosphate metabolism
R_MI14P4P	inositol-1,4-bisphosphate 4-phosphatase		Inositol phosphate metabolism
R_MI34PP	inositol-3,4-bisphosphate 4-phosphatase	3.1.3.66	Inositol phosphate metabolism
R_MI3PP	myo-inositol 3-phosphatase	3.1.3.25	Inositol phosphate metabolism
R_MOGAT	monoacylglycerol acyltransferase		Triacylglycerol synthesis
R_N2M2NMASNtly	n2m2nmasn transport, extracellular to lysosome		Transport, lysosomal
R_NADHtpu	NADH transporter, peroxisome		Transport, peroxisomal
R_NADHtru	NADH transporter, endoplasmic reticulum		Transport, endoplasmic reticular
R_NADN	NAD nucleosidase	3.2.2.5	NAD metabolism
R_NADPHtru	NADPH transporter, endoplasmic reticulum		Transport, endoplasmic reticular
R_NADPHtxu	NADPH transporter, peroxisome		Transport, peroxisomal
R_NADPtru	NADP transporter, endoplasmic reticulum		Transport, endoplasmic reticular
R_NADPtxu	NADP transporter, peroxisome		Transport, peroxisomal
R_NADtpu	NAD transporter, peroxisome		Transport, peroxisomal
R_NADtru	NAD transporter, endoplasmic reticulum		Transport, endoplasmic reticular
R_NCAMUP	Nicotinamide acid uptake		Transport, extracellular
R_NDP6	nucleoside-diphosphatase (dCDP)	3.6.1.6	Nucleotide interconversion
R_NDP8	nucleoside-diphosphatase (dUDP)	3.6.1.6	Nucleotide interconversion
R_NMNATn	nicotinamide-nucleotide adenylyltransferase	2.7.7.1	NAD metabolism
R_NMNS	NMN synthetase		NAD metabolism
R_NNATn	nicotinate-nucleotide adenylyltransferase	2.7.7.18	NAD metabolism
R_NS26Tg	alpha-N-acetylgalactosaminide alpha-2,6-sialyltransferase	2.4.99.3	O-glycan synthesis
R_NTD2	5'-nucleotidase (UMP)	3.1.3.5	Pyrimidine catabolism
R_NTD4	5'-nucleotidase (CMP)	3.1.3.5	Pyrimidine catabolism
R_OBDHc	2-Oxobutanoate dehydrogenase, cytosolic	1.2.7.2	Glycine, serine, alanine and threonine metabolism
R_OCCOAtm	Octanoyl-CoA transport, diffusion		Transport, mitochondrial
R_P5CRm	pyrroline-5-carboxylate reductase (m)	1.5.1.2	Arginine and Proline Metabolism
R_P5CRxm	pyrroline-5-carboxylate reductase (m)	1.5.1.2	Arginine and Proline Metabolism
R_PAN4PP	phosphatase (pan4p)		CoA catabolism
R_PDHm	pyruvate dehydrogenase	2.3.1.12	Glycolysis/gluconeogenesis
R_PDXPP	Pyridoxine 5-phosphate phosphatase		Vitamin B6 metabolism
R_PHEMEt	heme transport		Transport, extracellular
R_PHETHPTOX2	L-Phenylalanine,tetrahydrobiopterin	1.14.16.1	Phenylalanine metabolism
R_PHYQt	Phylloquinone transport		Transport, extracellular
R_PI34P3Pn	phosphatidylinositol-3,4-bisphosphate 3-phosphatase, nuclear		Inositol phosphate metabolism
R_PI34P4Pn	phosphatidylinositol-3,4-bisphosphate 4-phosphatase, nuclear		Inositol phosphate metabolism
R_PI34P5Kn	phosphatidylinositol 3,4-bisphosphate 5-kinase, nuclear		Inositol phosphate metabolism
R_PI3P4Kn	phosphatidylinositol 3-phosphate 4-kinase, nuclear		Inositol phosphate metabolism
R_PI45P3Kn	phosphatidylinositol 4,5-bisphosphate 3-kinase, nuclear	2.7.1.153	Inositol phosphate metabolism
R_PI45P5Pn	phosphatidylinositol-4,5-bisphosphate 5-phosphatase, nuclear	3.1.3.36	Inositol phosphate metabolism
R_PI4P3K	phosphatidylinositol 4-phosphate 3-kinase	2.7.1.68	Inositol phosphate metabolism
R_PI4P3Kn	phosphatidylinositol 4-phosphate 3-kinase, nuclear		Inositol phosphate metabolism
R_PI4P5Kn	phosphatidylinositol 4-phosphate 5-kinase, nuclear	2.7.1.68	Inositol phosphate metabolism
R_PI4PLCn	phosphatidylinositol 4-phosphate phospholipase C, nucleus		Inositol phosphate metabolism
R_PIK3	phosphatidylinositol 3-kinase	2.7.1.137	Inositol phosphate metabolism
R_PIK3er	phosphatidylinositol 3-kinase, endoplasmic reticulum	2.7.1.137	Inositol phosphate metabolism
R_PIK3n	phosphatidylinositol 3-kinase, nuclear	2.7.1.137	Inositol phosphate metabolism
R_PIK5n	phosphatidylinositol 5-kinase, nuclear		Inositol phosphate metabolism
R_PIPLC	phosphatidylinositol phospholipase C	3.1.4.3	Inositol phosphate metabolism
R_PIPLCn	phosphatidylinositol phospholipase C, nucleus	3.1.4.3	Inositol phosphate metabolism
R_PNTOt5	Pantothenate sodium symporter II		Transport, extracellular
R_PPAn	inorganic diphosphatase, nuclear	3.6.1.1	Miscellaneous
R_PPAtm	Propionate transport, diffusion		Transport, mitochondrial
R_PPDOx	Propane-1,2-diol	1.1.1.21	Pyruvate metabolism
R_PROSTGE1t3	prostaglandine E1 transport (ATP-dependent)		Transport, extracellular
R_PROSTGE2t3	prostaglandine E2 transport (ATP-dependent)		Transport, extracellular
R_PTE3x	peroxisomal acyl-CoA thioesterase		Fatty acid oxidation
R_PTE4x	peroxisomal acyl-CoA thioesterase		Fatty acid oxidation
R_PTRCOX1	Putrescine	1.4.3.6	Arginine and Proline Metabolism
R_PYDXPP	Pyridoxal 5-phosphate phosphatase		Vitamin B6 metabolism
R_RETFAt	fatty acid retinol efflux		Transport, extracellular
R_RETH	retinyl ester hydrolase		Vitamin A metabolism
R_RETHe	retinyl ester hydrolase, extracellular		Vitamin A metabolism
R_RETt	Retinol transport via faciliated diffusion		Transport, extracellular
R_RIBFLVt3	riboflavin transport (ATP dependent)		Transport, extracellular
R_RTOT_2	R total flux 2 position		R group synthesis
R_RTOT_3	R total flux 3 position		R group synthesis
R_RTOT1	R total flux		R group synthesis
R_RTOT2	R total flux		R group synthesis
R_RTOT3	R total flux		R group synthesis
R_RTOT4	R total flux		R group synthesis
R_RTOT6	R total flux		R group synthesis
R_SBPP1er	sphingoid base-phosphate phosphatase (sphinganine 1-phosphatase), endoplasmic reticulum		Sphingolipid metabolism
R_SERALANaEx	L-alanine/L-serine Na-dependent exchange (Ser-L in)		Transport, extracellular
R_SERASNNaEx	L-serine/L-asparagine Na-dependent exchange (Ser-L in)		Transport, extracellular
R_SERCYSNaEx	L-serine/L-cysteine Na-dependent exchange (Ser-L in)		Transport, extracellular
R_SERGLNNaEx	L-serine/L-glutamine Na-dependent exchange (Ser-L in)		Transport, extracellular
R_SERTHRNaEx	L-serine/L-threonine Na-dependent exchange (Ser-L in)		Transport, extracellular
R_SO4HCOtex	sulfate transport via bicarbonate countertransport		Transport, extracellular
R_SPMDOX	Spermidine	1.5.99.6	beta-Alanine metabolism
R_SPODMm	superoxide dismutase	1.15.1.1	ROS detoxification
R_TDP	thiamin pyrophosphatase	3.6.1.15	Thiamine metabolism
R_TDPm	thiamin pyrophosphatase, mitochondrial	3.6.1.15	Thiamine metabolism
R_THBPT4ACAMDASE	Tetrahydrobiopterin-4a-carbinolamine dehydratase	4.2.1.96	Tetrahydrobiopterin metabolism
R_THMP	thiamin phosphatase		Thiamine metabolism
R_THMPPtm	Thiamine diphosphate transport in via anion antiport, mitochondria		Transport, mitochondrial
R_THRALANaEx	L-alanine/L-threonine Na-dependent exchange (Thr-L in)		Transport, extracellular
R_THRASNNaEx	L-threonine/L-asparagine Na-dependent exchange (Thr-L in)		Transport, extracellular
R_THRCYSNaEx	L-cysteine/L-threonine Na-dependent exchange (Thr-L in)		Transport, extracellular
R_THRGLNNaEx	L-threonine/L-glutamine Na-dependent exchange (Thr-L in)		Transport, extracellular
R_THRSERNaEx	L-serine/L-threonine Na-dependent exchange (Thr-L in)		Transport, extracellular
R_TMDPK	Thiamin pyrophosphokinase (EC 2.7.6.2)		Thiamine metabolism
R_TRIOK	triokinase	2.7.1.28	Fructose and mannose metabolism
R_UNK3	2-keto-4-methylthiobutyrate transamination		Arginine and Proline Metabolism
R_VITD3t	Vitamin D3 release		Transport, extracellular
R_VITD3t2	Vitamin D3 uptake		Transport, extracellular
R_VITD3tm3	Vitamin D3 transport in mitochondria		Transport, mitochondrial
R_r0028	ATP pyrophosphohydrolase Purine metabolism EC	3.6.1.5	Purine catabolism
R_r0033	ATP	2.7.1.24	CoA synthesis
R_r0060	L-serine ammonia-lyase Glycine, serine and threonine metabolism EC	4.3.1.17	Cysteine Metabolism
R_r0068	Acetyl adenylate	6.2.1.1	Unassigned
R_r0097	Acetate	6.2.1.1	Unassigned
R_r0119	Guanosine 5-triphosphate pyrophosphohydrolase Purine metabolism EC	3.6.1.19	Purine catabolism
R_r0122	GTP	2.7.1.40	Glycolysis/gluconeogenesis
R_r0210	L-Serine hydro-lyase (adding homocysteine) Glycine, serine and threonine metabolism EC	4.2.1.22	Methionine and cysteine metabolism
R_r0246	Glycerol	1.1.1.72	Unassigned
R_r0301	Xanthosine-5-phosphate	6.3.4.1	Bile acid synthesis
R_r0340	ATP	2.7.1.31	Unassigned
R_r0360	Glycolysis / Glyconeogenesis EC	2.7.1.1	Fructose and mannose metabolism
R_r0366	[Acyl-carrier-protein] 4-pantetheine-phosphohydrolase Pantothenate and CoA biosynthesis EC	3.1.4.14	CoA synthesis
R_r0368	CoA	2.7.8.7	CoA synthesis
R_r0384	2-oxoglutarate	1.2.4.2	Unassigned
R_r0393	D-Glyceraldehyde	1.2.1.3	Unassigned
R_r0456	ATP	2.7.1.113	Nucleotide interconversion
R_r0465	L-Histidine	6.3.2.11	Unassigned
R_r0466	alpha-Aminobutyryl histidine hydrolase Urea cycle and metabolism of amino groups EC	3.4.13.3	Unassigned
R_r0509	Succinate	1.3.5.1	Citric acid cycle
R_r0522	S-Aminomethyldihydrolipoylprotein	2.1.2.10	Folate metabolism
R_r0523	5-Formyltetrahydrofolate cyclo-ligase (ADP-forming) One carbon pool by folate EC	6.3.3.2	Folate metabolism
R_r0590	ATP	2.7.7.3	CoA synthesis
R_r0661	(S)-3-Hydroxydodecanoyl-CoA hydro-lyase Fatty acid elongation in mitochondria / Fatty acid metabolism EC	4.2.1.17	Fatty acid oxidation
R_r0715	(S)-3-Hydroxyhexadecanoyl-CoA	1.1.1.35	Fatty acid oxidation
R_r0717	(S)-3-Hydroxyhexadecanoyl-CoA hydro-lyase Fatty acid elongation in mitochondria / Fatty acid metabolism EC	4.2.1.17	Fatty acid oxidation
R_r0719	(S)-3-Hydroxytetradecanoyl-CoA	1.1.1.35	Fatty acid oxidation
R_r0721	(S)-3-Hydroxytetradecanoyl-CoA hydro-lyase Fatty acid elongation in mitochondria / Fatty acid metabolism EC	4.2.1.17	Fatty acid oxidation
R_r0723	(S)-3-Hydroxydodecanoyl-CoA	1.1.1.35	Fatty acid oxidation
R_r0727	(S)-Hydroxydecanoyl-CoA	1.1.1.35	Fatty acid oxidation
R_r0729	(S)-Hydroxydecanoyl-CoA hydro-lyase Fatty acid elongation in mitochondria / Fatty acid metabolism EC	4.2.1.17	Fatty acid oxidation
R_r0818	Transport reaction		Pyruvate metabolism
R_r0853	Facilitated diffusion		Purine catabolism
R_r0881	Active transport		Transport, extracellular
R_r0924	ATP-binding Cassette (ABC) TCDB		Transport, extracellular
R_r0926	Postulated transport reaction		Transport, mitochondrial
R_r0931	Transport reaction		Transport, endoplasmic reticular
R_r0936	Transport reaction		Transport, endoplasmic reticular
R_r0950	Facilitated diffusion		Transport, mitochondrial
R_r0961	Resistance-Nodulation-Cell Division (RND) TCDB		Transport, extracellular
R_r0983	solute carrier family 27 (fatty acid transporter), member 5 TCDB		Transport, endoplasmic reticular
R_r0986	Vesicular transport		Transport, lysosomal
R_r0993	ATP-binding Cassette (ABC) TCDB		Transport, extracellular
R_r1017	Vesicular transport		Transport, extracellular
R_r1024	Active transport		Transport, endoplasmic reticular
R_r1025	Active transport		Bile acid synthesis
R_r1026	ATP-binding Cassette (ABC) TCDB		Transport, extracellular
R_r1028	ATP-binding Cassette (ABC) TCDB		Transport, extracellular
R_r1029	Vesicular transport		Transport, extracellular
R_r1043	Concentrative Nucleoside Transporter (CNT) TCDB		Transport, extracellular
R_r1044	Concentrative Nucleoside Transporter (CNT) TCDB		Transport, extracellular
R_r1045	Concentrative Nucleoside Transporter (CNT) TCDB		Transport, extracellular
R_r1052	Vesicular transport		Transport, lysosomal
R_r1093	serpin peptidase inhibitor, clade A (alpha-1 antiproteinase, antitrypsin), member 3 Protein assembly		Exchange/demand reaction
R_r1094	serpin peptidase inhibitor, clade A (alpha-1 antiproteinase, antitrypsin), member 1 Protein assembly		Exchange/demand reaction
R_r1096	NADH dehydrogenase (ubiquinone) 1, alpha/beta subcomplex, 1 Protein assembly		Exchange/demand reaction
R_r1097	ACP Protein assembly		Exchange/demand reaction
R_r1098	Apo-CIB Protein assembly		Exchange/demand reaction
R_r1099	Apo-CII Protein assembly		Exchange/demand reaction
R_r1102	Haptoglobin Protein assembly		Exchange/demand reaction
R_r1103	Plasminogen Protein assembly		Exchange/demand reaction
R_r1104	Prothrombin Protein assembly		Exchange/demand reaction
R_r1105	T9 Protein assembly		Exchange/demand reaction
R_r1113	Apo-AI Protein assembly	4.1.3.6	Exchange/demand reaction
R_r1143	Major Facilitator(MFS) TCDB		Transport, extracellular
R_r1144	Major Facilitator(MFS) TCDB		Transport, extracellular
R_r1155	TCDB		Transport, mitochondrial
R_r1162	Active transport		Transport, extracellular
R_r1163	Glycoside-Pentoside-Hexuronide (GPH)		Transport, extracellular
R_r1166	EC	2.3.1.26	Unassigned
R_r1168	EC	2.3.1.26	Unassigned
R_r1169	EC	2.3.1.26	Unassigned
R_r1170	EC	2.3.1.26	Unassigned
R_r1175	EC	3.1.1.13	Unassigned
R_r1179	EC	3.1.1.13	Unassigned
R_r1181	EC	3.1.1.13	Unassigned
R_r1182	EC	3.1.1.13	Unassigned
R_r1252	EC	6.2.1.3	Fatty acid oxidation
R_r1253	EC	6.2.1.3	Fatty acid oxidation
R_r1257	EC	6.2.1.3	Fatty acid oxidation
R_r1262	EC	6.2.1.3	Fatty acid oxidation
R_r1298	Vesicular transport		Transport, lysosomal
R_r1299	Vesicular transport		Transport, lysosomal
R_r1333	Protein degradation		Exchange/demand reaction
R_r1335	Protein degradation		Exchange/demand reaction
R_r1337	Protein degradation		Exchange/demand reaction
R_r1339	Protein degradation		Exchange/demand reaction
R_r1343	Protein degradation		Exchange/demand reaction
R_r1344	Protein degradation		Exchange/demand reaction
R_r1350	Protein degradation		Exchange/demand reaction
R_r1352	Protein degradation		Exchange/demand reaction
R_r1354	Protein degradation		Exchange/demand reaction
R_r1358	Protein degradation		Exchange/demand reaction
R_r1359	Protein degradation		Exchange/demand reaction
R_r1367	Vesicular transport		Transport, lysosomal
R_r1368	Vesicular transport		Transport, lysosomal
R_r1382	folylpolyglutamyl synthetase EC	6.3.2.17	Folate metabolism
R_r1383	gamma-glutamyl hydrolase EC	3.4.19.9	Folate metabolism
R_r1391	amylo-1,6-glucosidase, 4-alpha-glucanotransferase EC	2.4.1.25	Unassigned
R_r1392	amylo-1,6-glucosidase, 4-alpha-glucanotransferase EC	3.2.1.33	Unassigned
R_r1394	EC	2.3.1.21	Fatty acid oxidation
R_r1395	carnitine acetyltransferase EC	2.3.1.7	Fatty acid oxidation
R_r1396	EC	2.3.1.21	Fatty acid oxidation
R_r1397	carnitine acetyltransferase EC	2.3.1.7	Fatty acid oxidation
R_r1398	EC	2.3.1.21	Fatty acid oxidation
R_r1399	carnitine acetyltransferase EC	2.3.1.7	Fatty acid oxidation
R_r1423	Facilitated diffusion	4.2.1.1	Transport, extracellular
R_r1427	Mitochondrial Carrier (MC) TCDB	4.2.1.1	Transport, mitochondrial
R_r1431	2-Deoxyuridine 5-diphosphate	1.17.4.1	Unassigned
R_r1433	NADPH	1.8.1.9	Unassigned
R_r1443	EC		Fatty acid oxidation
R_r1444	EC		Fatty acid oxidation
R_r1445	EC		Fatty acid oxidation
R_r1446	EC	1.3.3.6	Unassigned
R_r1447	EC	1.3.3.6	Fatty acid oxidation
R_r1448	EC	1.3.3.6	Fatty acid oxidation
R_r1449	EC	1.3.3.6	Fatty acid oxidation
R_r1450	EC	1.3.3.6	Fatty acid oxidation
R_r1451	EC	1.3.3.6	Fatty acid oxidation
R_r1454	TCDB		Transport, mitochondrial
R_r1455	Transport reaction		Transport, mitochondrial
R_r1456	Transport reaction		Transport, mitochondrial
R_r1492	Utilized transport	6.2.1.3	Transport, extracellular
R_r1493	Utilized transport		Transport, extracellular
R_r1495	Glycoside-Pentoside-Hexuronide (GPH)		Transport, extracellular
R_r1497	Glycoside-Pentoside-Hexuronide (GPH)		Transport, extracellular
R_r1498	Glycoside-Pentoside-Hexuronide (GPH)		Transport, extracellular
R_r1500	Glycoside-Pentoside-Hexuronide (GPH)		Transport, extracellular
R_r1501	Glycoside-Pentoside-Hexuronide (GPH)		Transport, extracellular
R_r1502	Glycoside-Pentoside-Hexuronide (GPH)		Transport, extracellular
R_r1512	Utilized transport		Transport, extracellular
R_r1514	ATP-binding Cassette (ABC) TCDB		Transport, extracellular
R_r1515	ATP-binding Cassette (ABC) TCDB		Transport, extracellular
R_r1516	ATP-binding Cassette (ABC) TCDB		Transport, extracellular
R_r1517	ATP-binding Cassette (ABC) TCDB		Transport, extracellular
R_r1518	ATP-binding Cassette (ABC) TCDB		Transport, extracellular
R_r1519	ATP-binding Cassette (ABC) TCDB		Transport, extracellular
R_r1520	ATP-binding Cassette (ABC) TCDB		Transport, extracellular
R_r1521	ATP-binding Cassette (ABC) TCDB		Transport, extracellular
R_r1522	ATP-binding Cassette (ABC) TCDB		Transport, extracellular
R_r1523	ATP-binding Cassette (ABC) TCDB		Transport, extracellular
R_r1525	ATP-binding Cassette (ABC) TCDB		Transport, extracellular
R_r1528	ATP-binding Cassette (ABC) TCDB		Transport, extracellular
R_r1529	ATP-binding Cassette (ABC) TCDB		Transport, extracellular
R_r1530	ATP-binding Cassette (ABC) TCDB		Transport, extracellular
R_r1531	ATP-binding Cassette (ABC) TCDB		Transport, extracellular
R_r1532	ATP-binding Cassette (ABC) TCDB		Transport, extracellular
R_r1533	ATP-binding Cassette (ABC) TCDB		Transport, extracellular
R_r1762	Y+LAT2 Utilized transport		Transport, extracellular
R_r1763	Y+LAT2 Utilized transport		Transport, extracellular
R_r1764	Y+LAT2 Utilized transport		Transport, extracellular
R_r1765	Y+LAT2 Utilized transport		Transport, extracellular
R_r1766	Y+LAT2 Utilized transport		Transport, extracellular
R_r1767	Y+LAT2 Utilized transport		Transport, extracellular
R_r1768	Y+LAT2 Utilized transport		Transport, extracellular
R_r1769	Y+LAT2 Utilized transport		Transport, extracellular
R_r1770	Y+LAT2 Utilized transport		Transport, extracellular
R_r1771	Y+LAT2 Utilized transport		Transport, extracellular
R_r1772	Y+LAT2 Utilized transport		Transport, extracellular
R_r1773	Y+LAT2 Utilized transport		Transport, extracellular
R_r1774	Y+LAT2 Utilized transport		Transport, extracellular
R_r1775	Y+LAT2 Utilized transport		Transport, extracellular
R_r1776	Y+LAT2 Utilized transport		Transport, extracellular
R_r1777	Y+LAT2 Utilized transport		Transport, extracellular
R_r1778	Y+LAT2 Utilized transport		Transport, extracellular
R_r1780	Y+LAT2 Utilized transport		Transport, extracellular
R_r1781	Y+LAT2 Utilized transport		Transport, extracellular
R_r1782	Y+LAT2 Utilized transport		Transport, extracellular
R_r1783	Y+LAT2 Utilized transport		Transport, extracellular
R_r1784	Y+LAT2 Utilized transport		Transport, extracellular
R_r1785	Y+LAT2 Utilized transport		Transport, extracellular
R_r1786	Y+LAT2 Utilized transport		Transport, extracellular
R_r1787	Y+LAT2 Utilized transport		Transport, extracellular
R_r1788	Y+LAT2 Utilized transport		Transport, extracellular
R_r1789	Y+LAT2 Utilized transport		Transport, extracellular
R_r1790	Y+LAT2 Utilized transport		Transport, extracellular
R_r1791	Y+LAT2 Utilized transport		Transport, extracellular
R_r1792	Y+LAT2 Utilized transport		Transport, extracellular
R_r1797	Y+LAT2 Utilized transport		Transport, extracellular
R_r1798	Y+LAT2 Utilized transport		Transport, extracellular
R_r1799	Y+LAT2 Utilized transport		Transport, extracellular
R_r1800	Y+LAT2 Utilized transport		Transport, extracellular
R_r1801	Y+LAT2 Utilized transport		Transport, extracellular
R_r1803	Y+LAT2 Utilized transport		Transport, extracellular
R_r1805	Y+LAT2 Utilized transport		Transport, extracellular
R_r1806	Y+LAT2 Utilized transport		Transport, extracellular
R_r1807	Y+LAT2 Utilized transport		Transport, extracellular
R_r1808	Y+LAT2 Utilized transport		Transport, extracellular
R_r1809	Y+LAT2 Utilized transport		Transport, extracellular
R_r1810	Y+LAT2 Utilized transport		Transport, extracellular
R_r1811	Y+LAT2 Utilized transport		Transport, extracellular
R_r1812	Y+LAT2 Utilized transport		Transport, extracellular
R_r1813	Y+LAT2 Utilized transport		Transport, extracellular
R_r1814	Y+LAT2 Utilized transport		Transport, extracellular
R_r1815	Y+LAT2 Utilized transport		Transport, extracellular
R_r1816	Y+LAT2 Utilized transport		Transport, extracellular
R_r1817	Y+LAT2 Utilized transport		Transport, extracellular
R_r1818	Y+LAT2 Utilized transport		Transport, extracellular
R_r1819	Y+LAT2 Utilized transport		Transport, extracellular
R_r1820	Y+LAT2 Utilized transport		Transport, extracellular
R_r1821	Y+LAT2 Utilized transport		Transport, extracellular
R_r1822	Y+LAT2 Utilized transport		Transport, extracellular
R_r1823	Y+LAT2 Utilized transport		Transport, extracellular
R_r1824	Y+LAT2 Utilized transport		Transport, extracellular
R_r1825	Y+LAT2 Utilized transport		Transport, extracellular
R_r1826	Y+LAT2 Utilized transport		Transport, extracellular
R_r1827	Y+LAT2 Utilized transport		Transport, extracellular
R_r1830	Y+LAT2 Utilized transport		Transport, extracellular
R_r1831	Y+LAT2 Utilized transport		Transport, extracellular
R_r1832	Y+LAT2 Utilized transport		Transport, extracellular
R_r1833	Y+LAT2 Utilized transport		Transport, extracellular
R_r1834	Y+LAT2 Utilized transport		Transport, extracellular
R_r1835	Y+LAT2 Utilized transport		Transport, extracellular
R_r1836	Y+LAT2 Utilized transport		Transport, extracellular
R_r1837	Y+LAT2 Utilized transport		Transport, extracellular
R_r1841	Y+LAT2 Utilized transport		Transport, extracellular
R_r1842	Y+LAT2 Utilized transport		Transport, extracellular
R_r1843	Y+LAT2 Utilized transport		Transport, extracellular
R_r1844	Y+LAT2 Utilized transport		Transport, extracellular
R_r1846	Y+LAT2 Utilized transport		Transport, extracellular
R_r1847	Y+LAT2 Utilized transport		Transport, extracellular
R_r1848	Y+LAT2 Utilized transport		Transport, extracellular
R_r1850	Y+LAT2 Utilized transport		Transport, extracellular
R_r1851	Y+LAT2 Utilized transport		Transport, extracellular
R_r1854	Y+LAT2 Utilized transport		Transport, extracellular
R_r1855	Y+LAT2 Utilized transport		Transport, extracellular
R_r1856	Y+LAT2 Utilized transport		Transport, extracellular
R_r1857	Y+LAT2 Utilized transport		Transport, extracellular
R_r1858	Y+LAT2 Utilized transport		Transport, extracellular
R_r1859	Y+LAT2 Utilized transport		Transport, extracellular
R_r1860	Y+LAT2 Utilized transport		Transport, extracellular
R_r1861	Y+LAT2 Utilized transport		Transport, extracellular
R_r1862	Y+LAT2 Utilized transport		Transport, extracellular
R_r1863	Y+LAT2 Utilized transport		Transport, extracellular
R_r1864	Y+LAT2 Utilized transport		Transport, extracellular
R_r1866	Y+LAT2 Utilized transport		Transport, extracellular
R_r1871	Y+LAT2 Utilized transport		Transport, extracellular
R_r1872	Y+LAT2 Utilized transport		Transport, extracellular
R_r1873	Y+LAT2 Utilized transport		Transport, extracellular
R_r1874	Y+LAT2 Utilized transport		Transport, extracellular
R_r1876	Y+LAT2 Utilized transport		Transport, extracellular
R_r1879	Y+LAT2 Utilized transport		Transport, extracellular
R_r1880	Y+LAT2 Utilized transport		Transport, extracellular
R_r1881	Y+LAT2 Utilized transport		Transport, extracellular
R_r1882	Y+LAT2 Utilized transport		Transport, extracellular
R_r1883	Y+LAT2 Utilized transport		Transport, extracellular
R_r1884	Y+LAT2 Utilized transport		Transport, extracellular
R_r1885	Y+LAT2 Utilized transport		Transport, extracellular
R_r1887	Y+LAT2 Utilized transport		Transport, extracellular
R_r1888	Y+LAT2 Utilized transport		Transport, extracellular
R_r1889	Y+LAT2 Utilized transport		Transport, extracellular
R_r1890	Y+LAT2 Utilized transport		Transport, extracellular
R_r1891	Y+LAT2 Utilized transport		Transport, extracellular
R_r1892	Y+LAT2 Utilized transport		Transport, extracellular
R_r1894	Y+LAT2 Utilized transport		Transport, extracellular
R_r1895	Y+LAT2 Utilized transport		Transport, extracellular
R_r1897	Y+LAT2 Utilized transport		Transport, extracellular
R_r1899	Y+LAT2 Utilized transport		Transport, extracellular
R_r1901	Y+LAT2 Utilized transport		Transport, extracellular
R_r1902	Y+LAT2 Utilized transport		Transport, extracellular
R_r1903	Y+LAT2 Utilized transport		Transport, extracellular
R_r1904	Y+LAT2 Utilized transport		Transport, extracellular
R_r1905	Y+LAT2 Utilized transport		Transport, extracellular
R_r1906	Y+LAT2 Utilized transport		Transport, extracellular
R_r1907	Y+LAT2 Utilized transport		Transport, extracellular
R_r1908	Y+LAT2 Utilized transport		Transport, extracellular
R_r1909	Y+LAT2 Utilized transport		Transport, extracellular
R_r1910	Y+LAT2 Utilized transport		Transport, extracellular
R_r1912	Y+LAT2 Utilized transport		Transport, extracellular
R_r1913	Y+LAT2 Utilized transport		Transport, extracellular
R_r1914	Y+LAT2 Utilized transport		Transport, extracellular
R_r1915	Y+LAT2 Utilized transport		Transport, extracellular
R_r1917	Y+LAT2 Utilized transport		Transport, extracellular
R_r1919	Y+LAT2 Utilized transport		Transport, extracellular
R_r1920	Y+LAT2 Utilized transport		Transport, extracellular
R_r1921	Y+LAT2 Utilized transport		Transport, extracellular
R_r1923	Y+LAT2 Utilized transport		Transport, extracellular
R_r1924	Y+LAT2 Utilized transport		Transport, extracellular
R_r1925	Y+LAT2 Utilized transport		Transport, extracellular
R_r1926	Y+LAT2 Utilized transport		Transport, extracellular
R_r1928	Y+LAT2 Utilized transport		Transport, extracellular
R_r1929	Y+LAT2 Utilized transport		Transport, extracellular
R_r1930	Y+LAT2 Utilized transport		Transport, extracellular
R_r1931	Y+LAT2 Utilized transport		Transport, extracellular
R_r1932	Y+LAT2 Utilized transport		Transport, extracellular
R_r1934	Y+LAT2 Utilized transport		Transport, extracellular
R_r1935	Y+LAT2 Utilized transport		Transport, extracellular
R_r1936	Y+LAT2 Utilized transport		Transport, extracellular
R_r1937	Y+LAT2 Utilized transport		Transport, extracellular
R_r1938	Y+LAT2 Utilized transport		Transport, extracellular
R_r1939	Y+LAT2 Utilized transport		Transport, extracellular
R_r1940	Y+LAT2 Utilized transport		Transport, extracellular
R_r1941	Y+LAT2 Utilized transport		Transport, extracellular
R_r1942	Y+LAT2 Utilized transport		Transport, extracellular
R_r1943	Y+LAT2 Utilized transport		Transport, extracellular
R_r1944	Y+LAT2 Utilized transport		Transport, extracellular
R_r1945	Y+LAT2 Utilized transport		Transport, extracellular
R_r1946	Y+LAT2 Utilized transport		Transport, extracellular
R_r1947	Y+LAT2 Utilized transport		Transport, extracellular
R_r1948	Y+LAT2 Utilized transport		Transport, extracellular
R_r1949	Y+LAT2 Utilized transport		Transport, extracellular
R_r1950	Y+LAT2 Utilized transport		Transport, extracellular
R_r1951	Y+LAT2 Utilized transport		Transport, extracellular
R_r1952	Y+LAT2 Utilized transport		Transport, extracellular
R_r1953	Y+LAT2 Utilized transport		Transport, extracellular
R_r1954	Y+LAT2 Utilized transport		Transport, extracellular
R_r1955	Y+LAT2 Utilized transport		Transport, extracellular
R_r1956	Y+LAT2 Utilized transport		Transport, extracellular
R_r1957	Y+LAT2 Utilized transport		Transport, extracellular
R_r1959	Y+LAT2 Utilized transport		Transport, extracellular
R_r1960	Y+LAT2 Utilized transport		Transport, extracellular
R_r1962	Y+LAT2 Utilized transport		Transport, extracellular
R_r1963	Y+LAT2 Utilized transport		Transport, extracellular
R_r1964	Y+LAT2 Utilized transport		Transport, extracellular
R_r1965	Y+LAT2 Utilized transport		Transport, extracellular
R_r1966	Y+LAT2 Utilized transport		Transport, extracellular
R_r1967	Y+LAT2 Utilized transport		Transport, extracellular
R_r1968	Y+LAT2 Utilized transport		Transport, extracellular
R_r1969	Y+LAT2 Utilized transport		Transport, extracellular
R_r1970	Y+LAT2 Utilized transport		Transport, extracellular
R_r1971	Y+LAT2 Utilized transport		Transport, extracellular
R_r1972	Y+LAT2 Utilized transport		Transport, extracellular
R_r1973	Y+LAT2 Utilized transport		Transport, extracellular
R_r1974	Y+LAT2 Utilized transport		Transport, extracellular
R_r1975	Y+LAT2 Utilized transport		Transport, extracellular
R_r1976	Y+LAT2 Utilized transport		Transport, extracellular
R_r1977	Y+LAT2 Utilized transport		Transport, extracellular
R_r1978	Y+LAT2 Utilized transport		Transport, extracellular
R_r1979	Y+LAT2 Utilized transport		Transport, extracellular
R_r1980	Y+LAT2 Utilized transport		Transport, extracellular
R_r1981	Y+LAT2 Utilized transport		Transport, extracellular
R_r1982	Y+LAT2 Utilized transport		Transport, extracellular
R_r1983	Y+LAT2 Utilized transport		Transport, extracellular
R_r1984	Y+LAT2 Utilized transport		Transport, extracellular
R_r1985	Y+LAT2 Utilized transport		Transport, extracellular
R_r1986	Y+LAT2 Utilized transport		Transport, extracellular
R_r1987	Y+LAT2 Utilized transport		Transport, extracellular
R_r1988	Y+LAT2 Utilized transport		Transport, extracellular
R_r1989	Y+LAT2 Utilized transport		Transport, extracellular
R_r1990	Y+LAT2 Utilized transport		Transport, extracellular
R_r1991	Y+LAT2 Utilized transport		Transport, extracellular
R_r1992	Amino Acid-Polyamine-Organocation (APC) TCDB		Transport, extracellular
R_r1993	Amino Acid-Polyamine-Organocation (APC) TCDB		Transport, extracellular
R_r1995	Amino Acid-Polyamine-Organocation (APC) TCDB		Transport, extracellular
R_r1996	Amino Acid-Polyamine-Organocation (APC) TCDB		Transport, extracellular
R_r1997	Amino Acid-Polyamine-Organocation (APC) TCDB		Transport, extracellular
R_r1999	Amino Acid-Polyamine-Organocation (APC) TCDB		Transport, extracellular
R_r2000	Amino Acid-Polyamine-Organocation (APC) TCDB		Transport, extracellular
R_r2001	Amino Acid-Polyamine-Organocation (APC) TCDB		Transport, extracellular
R_r2002	Amino Acid-Polyamine-Organocation (APC) TCDB		Transport, extracellular
R_r2003	Amino Acid-Polyamine-Organocation (APC) TCDB		Transport, extracellular
R_r2004	Amino Acid-Polyamine-Organocation (APC) TCDB		Transport, extracellular
R_r2005	Amino Acid-Polyamine-Organocation (APC) TCDB		Transport, extracellular
R_r2006	Amino Acid-Polyamine-Organocation (APC) TCDB		Transport, extracellular
R_r2007	Amino Acid-Polyamine-Organocation (APC) TCDB		Transport, extracellular
R_r2008	Amino Acid-Polyamine-Organocation (APC) TCDB		Transport, extracellular
R_r2009	Amino Acid-Polyamine-Organocation (APC) TCDB		Transport, extracellular
R_r2010	Amino Acid-Polyamine-Organocation (APC) TCDB		Transport, extracellular
R_r2011	Amino Acid-Polyamine-Organocation (APC) TCDB		Transport, extracellular
R_r2013	Amino Acid-Polyamine-Organocation (APC) TCDB		Transport, extracellular
R_r2014	Amino Acid-Polyamine-Organocation (APC) TCDB		Transport, extracellular
R_r2015	Amino Acid-Polyamine-Organocation (APC) TCDB		Transport, extracellular
R_r2016	Amino Acid-Polyamine-Organocation (APC) TCDB		Transport, extracellular
R_r2017	Amino Acid-Polyamine-Organocation (APC) TCDB		Transport, extracellular
R_r2018	Amino Acid-Polyamine-Organocation (APC) TCDB		Transport, extracellular
R_r2019	Amino Acid-Polyamine-Organocation (APC) TCDB		Transport, extracellular
R_r2020	Amino Acid-Polyamine-Organocation (APC) TCDB		Transport, extracellular
R_r2021	Amino Acid-Polyamine-Organocation (APC) TCDB		Transport, extracellular
R_r2022	Amino Acid-Polyamine-Organocation (APC) TCDB		Transport, extracellular
R_r2023	Amino Acid-Polyamine-Organocation (APC) TCDB		Transport, extracellular
R_r2024	Amino Acid-Polyamine-Organocation (APC) TCDB		Transport, extracellular
R_r2027	Amino Acid-Polyamine-Organocation (APC) TCDB		Transport, extracellular
R_r2028	Amino Acid-Polyamine-Organocation (APC) TCDB		Transport, extracellular
R_r2029	Amino Acid-Polyamine-Organocation (APC) TCDB		Transport, extracellular
R_r2030	Amino Acid-Polyamine-Organocation (APC) TCDB		Transport, extracellular
R_r2032	Amino Acid-Polyamine-Organocation (APC) TCDB		Transport, extracellular
R_r2034	Amino Acid-Polyamine-Organocation (APC) TCDB		Transport, extracellular
R_r2035	Amino Acid-Polyamine-Organocation (APC) TCDB		Transport, extracellular
R_r2036	Amino Acid-Polyamine-Organocation (APC) TCDB		Transport, extracellular
R_r2037	Amino Acid-Polyamine-Organocation (APC) TCDB		Transport, extracellular
R_r2038	Amino Acid-Polyamine-Organocation (APC) TCDB		Transport, extracellular
R_r2039	Amino Acid-Polyamine-Organocation (APC) TCDB		Transport, extracellular
R_r2040	Amino Acid-Polyamine-Organocation (APC) TCDB		Transport, extracellular
R_r2041	Amino Acid-Polyamine-Organocation (APC) TCDB		Transport, extracellular
R_r2042	Amino Acid-Polyamine-Organocation (APC) TCDB		Transport, extracellular
R_r2043	Amino Acid-Polyamine-Organocation (APC) TCDB		Transport, extracellular
R_r2045	Amino Acid-Polyamine-Organocation (APC) TCDB		Transport, extracellular
R_r2046	Amino Acid-Polyamine-Organocation (APC) TCDB		Transport, extracellular
R_r2047	Amino Acid-Polyamine-Organocation (APC) TCDB		Transport, extracellular
R_r2048	Amino Acid-Polyamine-Organocation (APC) TCDB		Transport, extracellular
R_r2049	Amino Acid-Polyamine-Organocation (APC) TCDB		Transport, extracellular
R_r2050	Amino Acid-Polyamine-Organocation (APC) TCDB		Transport, extracellular
R_r2051	Amino Acid-Polyamine-Organocation (APC) TCDB		Transport, extracellular
R_r2052	Amino Acid-Polyamine-Organocation (APC) TCDB		Transport, extracellular
R_r2054	Amino Acid-Polyamine-Organocation (APC) TCDB		Transport, extracellular
R_r2056	Amino Acid-Polyamine-Organocation (APC) TCDB		Transport, extracellular
R_r2057	Amino Acid-Polyamine-Organocation (APC) TCDB		Transport, extracellular
R_r2058	Amino Acid-Polyamine-Organocation (APC) TCDB		Transport, extracellular
R_r2059	Amino Acid-Polyamine-Organocation (APC) TCDB		Transport, extracellular
R_r2060	Amino Acid-Polyamine-Organocation (APC) TCDB		Transport, extracellular
R_r2061	Amino Acid-Polyamine-Organocation (APC) TCDB		Transport, extracellular
R_r2062	Amino Acid-Polyamine-Organocation (APC) TCDB		Transport, extracellular
R_r2065	Amino Acid-Polyamine-Organocation (APC) TCDB		Transport, extracellular
R_r2066	Amino Acid-Polyamine-Organocation (APC) TCDB		Transport, extracellular
R_r2067	Amino Acid-Polyamine-Organocation (APC) TCDB		Transport, extracellular
R_r2068	Amino Acid-Polyamine-Organocation (APC) TCDB		Transport, extracellular
R_r2069	Amino Acid-Polyamine-Organocation (APC) TCDB		Transport, extracellular
R_r2070	Amino Acid-Polyamine-Organocation (APC) TCDB		Transport, extracellular
R_r2071	Amino Acid-Polyamine-Organocation (APC) TCDB		Transport, extracellular
R_r2370	Nucleobase		Transport, extracellular
R_r2381	Mitochondrial Carrier (MC) TCDB		Transport, mitochondrial
R_r2382	Mitochondrial Carrier (MC) TCDB		Transport, mitochondrial
R_r2384	Mitochondrial Carrier (MC) TCDB		Transport, mitochondrial
R_r2385	Mitochondrial Carrier (MC) TCDB		Transport, mitochondrial
R_r2386	Mitochondrial Carrier (MC) TCDB		Transport, mitochondrial
R_r2387	Mitochondrial Carrier (MC) TCDB		Transport, mitochondrial
R_r2388	Mitochondrial Carrier (MC) TCDB		Transport, mitochondrial
R_r2389	Mitochondrial Carrier (MC) TCDB		Transport, mitochondrial
R_r2390	Mitochondrial Carrier (MC) TCDB		Transport, mitochondrial
R_r2391	Mitochondrial Carrier (MC) TCDB		Transport, mitochondrial
R_r2392	Mitochondrial Carrier (MC) TCDB		Transport, mitochondrial
R_r2395	Mitochondrial Carrier (MC) TCDB		Transport, mitochondrial
R_r2396	Mitochondrial Carrier (MC) TCDB		Transport, mitochondrial
R_r2397	Mitochondrial Carrier (MC) TCDB		Transport, mitochondrial
R_r2398	Mitochondrial Carrier (MC) TCDB		Transport, mitochondrial
R_r2399	Mitochondrial Carrier (MC) TCDB		Transport, mitochondrial
R_r2400	Mitochondrial Carrier (MC) TCDB		Transport, mitochondrial
R_r2402	Mitochondrial Carrier (MC) TCDB		Transport, mitochondrial
R_r2405	Mitochondrial Carrier (MC) TCDB		Transport, mitochondrial
R_r2406	Mitochondrial Carrier (MC) TCDB		Transport, mitochondrial
R_r2407	Mitochondrial Carrier (MC) TCDB		Transport, mitochondrial
R_r2408	Mitochondrial Carrier (MC) TCDB		Transport, mitochondrial
R_r2409	Mitochondrial Carrier (MC) TCDB		Transport, mitochondrial
R_r2410	Mitochondrial Carrier (MC) TCDB		Transport, mitochondrial
R_r2411	Mitochondrial Carrier (MC) TCDB		Transport, mitochondrial
R_r2412	Mitochondrial Carrier (MC) TCDB		Transport, mitochondrial
R_r2413	Mitochondrial Carrier (MC) TCDB		Transport, mitochondrial
R_r2416	Mitochondrial Carrier (MC) TCDB		Transport, mitochondrial
R_r2425	Mitochondrial Carrier (MC) TCDB		Transport, mitochondrial
R_r2436	Mitochondrial Carrier (MC) TCDB		Transport, mitochondrial
R_r2437	Mitochondrial Carrier (MC) TCDB		Transport, mitochondrial
R_r2438	Mitochondrial Carrier (MC) TCDB		Transport, mitochondrial
R_r2439	Zinc (Zn2+)-Iron (Fe2+) Permease (ZIP), TCDB		Transport, extracellular
R_r2447	Concentrative Nucleoside Transporter (CNT) TCDB		Transport, extracellular
R_r2471	Major Facilitator(MFS) TCDB		Transport, extracellular
R_r2472	Major Facilitator(MFS) TCDB		Transport, mitochondrial
R_r2499	ATP-binding Cassette (ABC) TCDB		Transport, peroxisomal
R_r2501	ATP-binding Cassette (ABC) TCDB		Transport, peroxisomal
R_r2503	ATP-binding Cassette (ABC) TCDB		Transport, peroxisomal
R_r2505	ATP-binding Cassette (ABC) TCDB		Transport, endoplasmic reticular
R_r2512	Utilized transport		Transport, endoplasmic reticular
R_r2513	Utilized transport		Transport, endoplasmic reticular
R_r2515	Utilized transport		Transport, endoplasmic reticular
R_RE2998M	RE2998	1.3.3.6	Fatty acid oxidation
R_RE3241C	RE3241		Fatty acid synthesis
R_RE3251C	RE3251		Bile acid synthesis
R_RE3624M	RE3624	1.3.3.6	Fatty acid oxidation
R_RE3626M	RE3626	1.3.3.6	Fatty acid oxidation
R_ADPACDAc	activation of adipic acid for formation of adipoyl carnitine
R_ADPCOAPTE	thioesterification of adipoyl coA for release into cytosol
R_C12DCACOT	thioesterification of dodecanedioyl coa for release into cytosol
R_C12DCACT	activation of Dodecanedioic acid
R_DCSPTN1COAtxc	transport of docosapentenoylcoa into peroxisomes.
R_FAOXC101C102m	fatty acid beta oxidation(C10
R_FAOXC101C8m	fatty acid beta oxidation(C10
R_FAOXC101m	isomerization(C10
R_FAOXC102C101m	reduction(C10
R_FAOXC10C8x	fatty acid beta oxidation(C10--&gt;C8)x
R_FAOXC121C101m	fatty acid beta oxidation(C12
R_FAOXC121C10x	fatty acid beta xoidation(C12
R_FAOXC122C101m	fatty acid beta oxidation(C12
R_FAOXC122m	isomerization(C12
R_FAOXC12C10m	fatty acid beta oxidation(C12--&gt;C10)m
R_FAOXC12C10x	fatty acid beta oxidation(C12--&gt;C10)x
R_FAOXC141C121m	fatty acid beta oxidation(C14
R_FAOXC142C122m	fatty acid beta oxidation(C14
R_FAOXC14C12x	fatty acid beta oxidation(C14--&gt;C12)x
R_FAOXC15ATPx	fatty acid activation(C15)x
R_FAOXC161C141m	fatty acid beta oxidation(C16
R_FAOXC162C142m	fatty acid beta oxidation(C16
R_FAOXC16BRx	fatty acid activation(C16br)x
R_FAOXC182C162m	fatty acid beta oxidation(C18
R_FAOXC4C2m	fatty acid beta oxidation(C4--&gt;C2)m
R_FAOXC6C4m	fatty acid beta oxidation(C6--&gt;C4)m
R_FAOXC6C4x	fatty acid beta oxidation(C6--&gt;C4)x
R_FAOXC8C6m	fatty acid beta oxidation(C8--&gt;C6)m
R_FAOXC8C6x	fatty acid beta oxidation(C8--&gt;C6)x
R_HEXCOAACBP	transport of Hexanoyl-CoA (n-C6
R_LGNCCOAtcx	transport of lignocericyl coenzyme A from cytosol to peroxisome.
R_PRISTCOAtcx	transport of pristanoylcoa from cytosol to peroxisomes.
R_SCP21cx	transport of phytanoylcoa from cytosol to peroxisomes.
R_SEBACACT	activation of sebacic acidd
R_SEBCOAPET	thioesterification of sebacoylcoa for release into cytosol
R_SUBERICACT	activation of suberic acid for formation of suberyl carnitine
R_SUCCACT	activation of succinate
R_ALAATB0tc	transport of L-Alanine into the intestinal cells by ATB0 transporter
R_ALAyLATthc	transport of Alanine by y+LAT1 or y+LAT2 with co-transporter of h in small intestine and kidney
R_ARGATB0tc	transport of L-Arginine into the intestinal cells by ATB0 transporter
R_ASCBSVCTtc	transport of L-Ascorbate by SVCT1 or SVCT2 transporter
R_ASNATB0tc	transport of L-Asparagine into the intestinal cells by ATB0 transporter
R_ASNPHELAT2tc	transport of L-Asparagine into the cell and efflux of L-Phenylalanine out of the cell by LAT2 on the basolateral surfaces of kidney and intestine.
R_BALABETAtc	transport of beta alanine into the intestinal cells by beta transport system
R_BALAPAT1tc	transport of beta alanine by PAT1 in renal and intestinal cells
R_BTNTe	release of biotin across the basolatral membrane
R_CBLTDe	release of B12 by simple diffusion
R_CBLtle	transport of Adenosylcobalamin into the intestine
R_CHOLESTTDe	CHOLESTTDe
R_CYSATB0tc	transport of L-Cysteine into the intestinal cells by ATB0 transporter
R_CYSPHELAT2tc	transport of L-Cysteine into the cell and efflux of L-Phenylalanine out of the cell by LAT2 on the basolateral surfaces of kidney and intestine.
R_FOLTle	folate uptake into the enterocytes
R_GALSGLT1le	transport of D-Galactose from extracellular space to cytosol of mucosal cells in small intestine
R_GLCSGLT1le	transport of D-glucose from extracellular space to cytosol of mucosal cells in small intestine
R_GLNATB0tc	Transport of L-Glutamine into the intestinal cells by ATB0 transporter
R_GLNyLATthc	transport of Glutamine by y+LAT1 or y+LAT2 with co-transporter of h in small intestine and kidney
R_HISyLATtc	Transport of L-Histidine by y+LAT1 or y+LAT2 transporters in small intestine and kidney
R_HISyLATthc	Transport of Histidine by y+LAT1 or y+LAT2 with co-transporter of h in small intestine and kidney
R_ILEATB0tc	Transport of L-Isoleucine into the intestinal cells by ATB0 transporter
R_ILELAT1tc	transport of L-Isoleucine by LAT1 in association with 4F2hc, across the apical surface of the memebranes.
R_ILEPHELAT2tc	transport of L-Isoleucine into the cell and efflux of L-Phenylalanine out of the cell by LAT2 on the basolateral surfaces of kidney and intestine.
R_LEUATB0tc	Transport of L-Leucine into the intestinal cells by ATB0 transporter
R_LEUyLAThtc	transport of Leucine by y+LAT1 or y+LAT2 with co-transporter of h in small intestine and kidney
R_LYSATB0tc	transport of L-Lysine into the intestinal cells by ATB0 transporter
R_METATB0tc	transport of L-Methionine into the intestinal cells by ATB0 transporter
R_METyLATthc	transport of Methionine by y+LAT1 or y+LAT2 with co-transporter of h in small intestine and kidney
R_MTHFTe	transport of THF into the protal blood
R_NACDe	release of nicotinate at the basolateral surface
R_NCAMDe	release of nicotinamide at the basolateral surface
R_OAADC	oxaloacetate decarboxylase
R_OLEICFATPtc	uptake of octadecenoate by the enterocytes
R_ORNALArBATtc	transport of L-Ornithine into the cell in exchange for L-Alanine by b0,+AT transporter at the apical surfaces of the membranes of small intestine and renal cells.
R_ORNLEUrBATtc	transport of L-Ornithine into the cell in exchange for L-Leucine by b0,+AT transporter at the apical surfaces of the membranes of small intestine and renal cells.
R_PALFATPtc	uptake of Hexadecanoate by the enterocytes
R_PHEyLATthc	transport of Phenylalanine by y+LAT1 or y+LAT2 with co-transporter of h in small intestine and kidney
R_PNTORDe	release of pantothenate across the basolatral membrane
R_RIBFLVte	release of riboflavin into the portal blood.
R_SBTle	diffusion of sorbitol into the enterocytes
R_SERATB0tc	transport of L-Serine into the intestinal cells by ATB0 transporter
R_TAGHSTDe	TAGHSTDe
R_TAUPAT1c	transport of taurine into the intestinal cells by PAT1
R_THRATB0tc	Transport of L-Threonine into the intestinal cells by ATB0 transporter
R_THRPHELAT2tc	transport of L-Threonine into the cell and efflux of L-Phenylalanine out of the cell by LAT2 on the basolateral surfaces of kidney and intestine.
R_TRPATB0tc	transport of L-Tryptophan into the intestinal cells by ATB0 transporter
R_TYRATB0tc	transport of L-Tyrosine into the intestinal cells by ATB0 transporter
R_TYRPHELAT2tc	transport of L-Tyrosine into the cell and efflux of L-Phenylalanine out of the cell by LAT2 on the basolateral surfaces of kidney and intestine.
R_VALLAT1tc	transport of L-Valine by LAT1 in association with 4F2hc, across the apical surface of the memebranes.
R_VALPHELAT2tc	transport of L-Valine into the cell and efflux of L-Phenylalanine out of the cell by LAT2 on the basolateral surfaces of kidney and intestine.
R_VITEtl	efflux of alpha-Tocopherol into the lyphatics in chylomicrons
R_VITKtl	transport of vit K into lymph
R_4ABUTtcn	transport of GABA		Transport, nuclear
R_ADNK3	adenosine kinase		Purine synthesis
R_ADNK4	adenosine kinase		Purine synthesis
R_BTNt3ile	Biotin transport via sodium symport		Transport, extracellular
R_DATPtm	transport of dATP into mitochondria		Transport, mitochondrial
R_DGTPtm	transport of dGTP into mitochondria		Transport, mitochondrial
R_DHAPtc	transport of DHAP into cytosol		Transport, mitochondrial
R_DM_4abut_LPAREN_n_RPAREN_	Demand for 4-Aminobutanoate(n)		Exchange/demand reaction
R_DM_pmtcoa_LPAREN_r_RPAREN_	demand reaction for pmtcoa		Exchange/demand reaction
R_DTTPtm	transport of dTTP into mitochondria		Transport, mitochondrial
R_DUTPDP	dUTP diphosphatase	3.6.1.23	Nucleotide interconversion
R_FADH2ETC	Complex II reaction for respiratory chain		Oxidative phosphorylation
R_G6PDH2c	glucose 6-phosphate dehydrogenase		Pentose phosphate pathway
R_GLY3Pt	Glycerol phopshate exit into cytosol		Transport, peroxisomal
R_GLYC3PFADm	glycerophosphate shuttle for trasnfer of reducing equivalents		Oxidative phosphorylation
R_HMGCOARc	Hydroxymethylglutaryl CoA reductase (ir) in cytosol		Squalene and cholesterol synthesis
R_INSK	insosine kinase		Purine synthesis
R_LACLt	Lactate transport		Transport, peroxisomal
R_OCDCAFATPc	uptake of octadecanoate (n-C18
R_P5CR	pyrroline-5-carboxylate reductase (m)	1.5.1.2	Arginine and Proline Metabolism
R_PHEMEe	release of heme into the blood		Transport, extracellular
R_PNTOt5le	Pantothenate sodium symporter II		Transport, extracellular
R_RTOTAL3FATPc	uptake of Rtotal3 by enterocytes
R_RTOTALFATPc	uptake of Rtotal by enterocytes
R_10FTHFtl_f	10-Formyltetrahydrofolate lysosomal transport via diffusion		Transport, lysosomal
R_10FTHFtm_b	10-Formyltetrahydrofolate mitochondrial transport via diffusion		Transport, mitochondrial
R_10FTHFtm_f	10-Formyltetrahydrofolate mitochondrial transport via diffusion		Transport, mitochondrial
R_11DOCRTSLtm_b	11-deoxycortisol intracellular transport		Transport, mitochondrial
R_11DOCRTSLtm_f	11-deoxycortisol intracellular transport		Transport, mitochondrial
R_11DOCRTSLtr_b	11-deoxycortisol intracellular transport		Transport, endoplasmic reticular
R_11DOCRTSLtr_f	11-deoxycortisol intracellular transport		Transport, endoplasmic reticular
R_11DOCRTSTRNtm_b	11-deoxycorticosterone intracellular transport		Transport, mitochondrial
R_11DOCRTSTRNtm_f	11-deoxycorticosterone intracellular transport		Transport, mitochondrial
R_11DOCRTSTRNtr_b	11-deoxycorticosterone intracellular transport		Transport, endoplasmic reticular
R_11DOCRTSTRNtr_f	11-deoxycorticosterone intracellular transport		Transport, endoplasmic reticular
R_24NPHte_b	xenobiotic transport		Transport, extracellular
R_24NPHte_f	xenobiotic transport		Transport, extracellular
R_2MCITt_b	2-methylcitrate transport via diffusion		Transport, extracellular
R_2MCITt_f	2-methylcitrate transport via diffusion		Transport, extracellular
R_34DHPLACOX_NADP__b	3,4-Dihydroxyphenylacetaldehyde	1.2.1.5	Tyrosine metabolism
R_34DHXMANDACOX_NADP__b	3,4-Dihydroxymandelaldehyde	1.2.1.5	Tyrosine metabolism
R_35CGMPtn_b	35cGMP nuclear transport		Transport, nuclear
R_35CGMPtn_f	35cGMP nuclear transport		Transport, nuclear
R_3HBCDm_b	3-hydroxybutyryl-CoA dehydratase, mitochondrial	4.2.1.55	Butanoate metabolism
R_3HBCDm_f	3-hydroxybutyryl-CoA dehydratase, mitochondrial	4.2.1.55	Butanoate metabolism
R_3HPPD_b	3-hydroxypropionate dehydrogenase	1.1.1.59	Propanoate metabolism
R_3HPPD_f	3-hydroxypropionate dehydrogenase	1.1.1.59	Propanoate metabolism
R_3MLDAt_b	3MLDA extracellular transport via diffusion		Transport, extracellular
R_3MLDAt_f	3MLDA extracellular transport via diffusion		Transport, extracellular
R_3SALAASPm_b	cysteinesulfinate-aspartate mitochondrial shuttle		Transport, mitochondrial
R_3SALAASPm_f	cysteinesulfinate-aspartate mitochondrial shuttle		Transport, mitochondrial
R_4ABUTtm_b	4-aminobutanoate mitochondrial transport via diffusion		Transport, mitochondrial
R_4ABUTtm_f	4-aminobutanoate mitochondrial transport via diffusion		Transport, mitochondrial
R_4HDEBRISOQUINEte_b	xenobiotic transport		Transport, extracellular
R_4HDEBRISOQUINEte_f	xenobiotic transport		Transport, extracellular
R_4MPTNLte_b	4-methylpentanal transport		Transport, extracellular
R_4MPTNLte_f	4-methylpentanal transport		Transport, extracellular
R_4MPTNLtm_b	4-methylpentanal transport (mitochondria)		Transport, mitochondrial
R_4MPTNLtm_f	4-methylpentanal transport (mitochondria)		Transport, mitochondrial
R_4MPTNLtr_b	4-methylpentanal transport (ER)		Transport, endoplasmic reticular
R_4MPTNLtr_f	4-methylpentanal transport (ER)		Transport, endoplasmic reticular
R_4MTOLBUTAMIDEte_b	xenobiotic transport		Transport, extracellular
R_4MTOLBUTAMIDEte_f	xenobiotic transport		Transport, extracellular
R_4NPHSFte_b	xenobiotic transport		Transport, extracellular
R_4NPHSFte_f	xenobiotic transport		Transport, extracellular
R_4NPHte_b	xenobiotic transport		Transport, extracellular
R_4NPHte_f	xenobiotic transport		Transport, extracellular
R_5ADTSTSTERONEGLCtr_b	glucuronidated compound transport		Transport, endoplasmic reticular
R_5ADTSTSTERONEGLCtr_f	glucuronidated compound transport		Transport, endoplasmic reticular
R_5ADTSTSTERONESte_b	sulfonated testosterone transport		Transport, extracellular
R_5ADTSTSTERONESte_f	sulfonated testosterone transport		Transport, extracellular
R_5ADTSTSTERONEte_b	5 alpha dihydrotesterone transport		Transport, extracellular
R_5ADTSTSTERONEte_f	5 alpha dihydrotesterone transport		Transport, extracellular
R_5ADTSTSTERONEtr_b	5 alpha dihydrotesterone intracellular transport		Transport, endoplasmic reticular
R_5ADTSTSTERONEtr_f	5 alpha dihydrotesterone intracellular transport		Transport, endoplasmic reticular
R_5AOPtm_b	5-Aminolevulinate mitochondrial transport		Heme synthesis
R_5AOPtm_f	5-Aminolevulinate mitochondrial transport		Heme synthesis
R_5FTHFt2_b	5-formyltetrahydrofolate transport via anion exchange		Transport, extracellular
R_5FTHFt2_f	5-formyltetrahydrofolate transport via anion exchange		Transport, extracellular
R_5HOMEPRAZOLEte_b	xenobiotic transport		Transport, extracellular
R_5HOMEPRAZOLEte_f	xenobiotic transport		Transport, extracellular
R_5MTHFt2_b	5-methyltetrahydrofolate transport via anion exchange		Transport, extracellular
R_5MTHFt2_f	5-methyltetrahydrofolate transport via anion exchange		Transport, extracellular
R_6HTSTSTERONEte_b	hydroxylated testosterone transport		Transport, extracellular
R_6HTSTSTERONEte_f	hydroxylated testosterone transport		Transport, extracellular
R_6HTSTSTERONEtr_b	hydroxylated testosterone transport		Transport, endoplasmic reticular
R_6HTSTSTERONEtr_f	hydroxylated testosterone transport		Transport, endoplasmic reticular
R_AACOAT_b	Acetoacetyl-CoA	6.2.1.16	Propanoate metabolism
R_ABTD_b	L-arabinitol 4-dehydrogenase	1.1.1.12	Pentose phosphate pathway
R_ABTD_f	L-arabinitol 4-dehydrogenase	1.1.1.12	Pentose phosphate pathway
R_ACACT1r_b	acetyl-CoA C-acetyltransferase	2.3.1.9	Tryptophan metabolism
R_ACACT1r_f	acetyl-CoA C-acetyltransferase	2.3.1.9	Tryptophan metabolism
R_ACACtx_b	acetoacetate intracellular transport unknown mechanism		Transport, peroxisomal
R_ACACtx_f	acetoacetate intracellular transport unknown mechanism		Transport, peroxisomal
R_ACALDtm_b	acetaldehyde mitochondrial diffusion		Transport, mitochondrial
R_ACALDtr_b	acetaldehyde reversible transport (ER)		Transport, endoplasmic reticular
R_ACALDtr_f	acetaldehyde reversible transport (ER)		Transport, endoplasmic reticular
R_ACALDtx_b	acetaldehyde peroxisomal diffusion		Transport, peroxisomal
R_ACALDtx_f	acetaldehyde peroxisomal diffusion		Transport, peroxisomal
R_ACCOAgt_b	acetyl-coa transport		Transport, extracellular
R_ACCOAgt_f	acetyl-coa transport		Transport, extracellular
R_ACCOAtn_b	acetyl-CoA transport, nuclear		Transport, nuclear
R_ACCOAtn_f	acetyl-CoA transport, nuclear		Transport, nuclear
R_ACCOAtr_b	acetyl-coa transport		Transport, endoplasmic reticular
R_ACCOAtr_f	acetyl-coa transport		Transport, endoplasmic reticular
R_ACGAGBSIDEtg_b	acgagbside hs intracellular transport		Transport, golgi apparatus
R_ACGAGBSIDEtg_f	acgagbside hs intracellular transport		Transport, golgi apparatus
R_ACGAGBSIDEtl_b	acgagbside hs intracellular transport		Transport, lysosomal
R_ACGAGBSIDEtl_f	acgagbside hs intracellular transport		Transport, lysosomal
R_ACGALtlg_b	N-acetyl-galactosamine intracellular transport		Transport, golgi apparatus
R_ACGALtlg_f	N-acetyl-galactosamine intracellular transport		Transport, golgi apparatus
R_ACGAMPM_b	phosphoacetylglucosamine mutase	5.4.2.3	Aminosugar metabolism
R_ACGBGBSIDEtg_b	acgbgbside hs intracellular transport		Transport, golgi apparatus
R_ACGBGBSIDEtg_f	acgbgbside hs intracellular transport		Transport, golgi apparatus
R_ACGBGBSIDEtl_b	acgbgbside hs intracellular transport		Transport, lysosomal
R_ACGBGBSIDEtl_f	acgbgbside hs intracellular transport		Transport, lysosomal
R_ACHtn_b	Acetylcholin transport, nuclear trhough pores		Transport, nuclear
R_ACHtn_f	Acetylcholin transport, nuclear trhough pores		Transport, nuclear
R_ACN13ACNGALGBSIDEte_b	acn13acngalgbside hs transport		Transport, extracellular
R_ACN13ACNGALGBSIDEte_f	acn13acngalgbside hs transport		Transport, extracellular
R_ACN13ACNGALGBSIDEtg_b	acn13acngalgbside hs intracellular transport		Transport, golgi apparatus
R_ACN13ACNGALGBSIDEtg_f	acn13acngalgbside hs intracellular transport		Transport, golgi apparatus
R_ACN23ACNGALGBSIDEte_b	acn23acngalgbside transport		Transport, extracellular
R_ACN23ACNGALGBSIDEte_f	acn23acngalgbside transport		Transport, extracellular
R_ACN23ACNGALGBSIDEtg_b	acn23acngalgbside intracellular transport		Transport, golgi apparatus
R_ACN23ACNGALGBSIDEtg_f	acn23acngalgbside intracellular transport		Transport, golgi apparatus
R_ACNACNGAL14ACGLCGALGLUSIDEte_b	blood group intracellular transport		Transport, extracellular
R_ACNACNGAL14ACGLCGALGLUSIDEte_f	blood group intracellular transport		Transport, extracellular
R_ACNACNGAL14ACGLCGALGLUSIDEtg_b	blood group intracellular transport		Transport, golgi apparatus
R_ACNACNGAL14ACGLCGALGLUSIDEtg_f	blood group intracellular transport		Transport, golgi apparatus
R_ACNACNGALGBSIDEte_b	acnacngalgbside hs transport		Transport, extracellular
R_ACNACNGALGBSIDEte_f	acnacngalgbside hs transport		Transport, extracellular
R_ACNACNGALGBSIDEtg_b	acnacngalgbside hs intracellular transport		Transport, golgi apparatus
R_ACNACNGALGBSIDEtg_f	acnacngalgbside hs intracellular transport		Transport, golgi apparatus
R_ACNGALACGLCGAL14ACGLCGALGLUSIDEte_b	blood group intracellular transport		Transport, extracellular
R_ACNGALACGLCGAL14ACGLCGALGLUSIDEte_f	blood group intracellular transport		Transport, extracellular
R_ACNGALACGLCGAL14ACGLCGALGLUSIDEtg_b	blood group intracellular transport		Transport, golgi apparatus
R_ACNGALACGLCGAL14ACGLCGALGLUSIDEtg_f	blood group intracellular transport		Transport, golgi apparatus
R_ACNMLr_b	N-Acetylneuraminate lyase (reversible)	4.1.3.3	Aminosugar metabolism
R_ACNMLr_f	N-Acetylneuraminate lyase (reversible)	4.1.3.3	Aminosugar metabolism
R_ACONT_b	aconitase	4.2.1.3	Citric acid cycle
R_ACONT_f	aconitase	4.2.1.3	Citric acid cycle
R_ACt2m_b	acetate mitochondrial transport via proton symport		Transport, mitochondrial
R_ACt2m_f	acetate mitochondrial transport via proton symport		Transport, mitochondrial
R_ACt2r_b	acetate reversible transport via proton symport		Transport, extracellular
R_ACt2r_f	acetate reversible transport via proton symport		Transport, extracellular
R_ACtg_b	acetate transport, Golgi apparatus		Transport, golgi apparatus
R_ACtg_f	acetate transport, Golgi apparatus		Transport, golgi apparatus
R_ADHAPtx_b	intracellular transport (peroxisome)		Transport, peroxisomal
R_ADHAPtx_f	intracellular transport (peroxisome)		Transport, peroxisomal
R_ADK3m_b	adentylate kinase (GTP)		Nucleotide interconversion
R_ADK3m_f	adentylate kinase (GTP)		Nucleotide interconversion
R_ADNt_f	adenosine facilated transport in cytosol		Transport, extracellular
R_ADPtx_b	ADP transporter, peroxisomal		Transport, peroxisomal
R_ADPtx_f	ADP transporter, peroxisomal		Transport, peroxisomal
R_ADRNt_b	fatty acid transport via diffusion		Transport, extracellular
R_ADRNt_f	fatty acid transport via diffusion		Transport, extracellular
R_AFLATOXINte_b	xenobiotic transport		Transport, extracellular
R_AFLATOXINte_f	xenobiotic transport		Transport, extracellular
R_AGPex_b	alkyl glycerol phosphate transport		Transport, peroxisomal
R_AGPex_f	alkyl glycerol phosphate transport		Transport, peroxisomal
R_AHANDROSTANGLCtr_b	glucuronidated compound transport		Transport, endoplasmic reticular
R_AHANDROSTANGLCtr_f	glucuronidated compound transport		Transport, endoplasmic reticular
R_AHCYStn_b	S-adenosyl-L-homocysteine nuclear transport		Transport, nuclear
R_AHCYStn_f	S-adenosyl-L-homocysteine nuclear transport		Transport, nuclear
R_AHCYStr_b	S-Adenosyl-L-homocysteine intracellular diffusion		Transport, endoplasmic reticular
R_AHCYStr_f	S-Adenosyl-L-homocysteine intracellular diffusion		Transport, endoplasmic reticular
R_AK2LGCHOLt_b	1-alkyl 2-acylglycerol 3-phosphocholine transport	4.1.1.21	Transport, extracellular
R_AK2LGCHOLt_f	1-alkyl 2-acylglycerol 3-phosphocholine transport	4.1.1.21	Transport, extracellular
R_AKGMALtm_b	alpha-ketoglutarate/malate transporter		Transport, mitochondrial
R_AKGMALtm_f	alpha-ketoglutarate/malate transporter		Transport, mitochondrial
R_AKGtp_b	AKG transporter, peroxisome		Transport, peroxisomal
R_AKGtp_f	AKG transporter, peroxisome		Transport, peroxisomal
R_ALAR_b	alanine racemase	5.1.1.1	Alanine and aspartate metabolism
R_ALAR_f	alanine racemase	5.1.1.1	Alanine and aspartate metabolism
R_ALAtN1_b	Alanine transport (Na, H coupled)		Transport, extracellular
R_ALAtN1_f	Alanine transport (Na, H coupled)		Transport, extracellular
R_ALDSTRNte_b	aldosterone transport		Transport, extracellular
R_ALDSTRNte_f	aldosterone transport		Transport, extracellular
R_AMETr_b	S-Adenosyl-L-methionine intracellular diffusion		Transport, endoplasmic reticular
R_AMETr_f	S-Adenosyl-L-methionine intracellular diffusion		Transport, endoplasmic reticular
R_AMETt2m_f	S-Adenosyl-L-methionine reversible transport, mitochondrial		Transport, mitochondrial
R_AMETtn_b	S-adenosyl-L-methionine nuclear transport		Transport, nuclear
R_AMETtn_f	S-adenosyl-L-methionine nuclear transport		Transport, nuclear
R_AMPtp_b	AMP transporter, peroxisome		Transport, peroxisomal
R_AMPtp_f	AMP transporter, peroxisome		Transport, peroxisomal
R_AMPtr_b	AMP transporter, endoplasmic reticulum		Transport, endoplasmic reticular
R_AMPtr_f	AMP transporter, endoplasmic reticulum		Transport, endoplasmic reticular
R_ANDRSTRNGLCtr_b	glucuronidated compound transport (ER)		Transport, endoplasmic reticular
R_ANDRSTRNGLCtr_f	glucuronidated compound transport (ER)		Transport, endoplasmic reticular
R_ANDRSTRNte_b	androsterone transport		Transport, extracellular
R_ANDRSTRNte_f	androsterone transport		Transport, extracellular
R_ANDRSTRNtr_b	androsterone intracellular transport		Transport, endoplasmic reticular
R_ANDRSTRNtr_f	androsterone intracellular transport		Transport, endoplasmic reticular
R_ANTIPYRENEte_b	xenobiotic transport		Transport, extracellular
R_ANTIPYRENEte_f	xenobiotic transport		Transport, extracellular
R_APAT2rm_f	3-Aminopropanoate	2.6.19.4	beta-Alanine metabolism
R_APNNOXte_b	xenobiotic transport		Transport, extracellular
R_APNNOXte_f	xenobiotic transport		Transport, extracellular
R_APRGSTRNte_b	hydroxyprogesterone transport		Transport, extracellular
R_APRGSTRNte_f	hydroxyprogesterone transport		Transport, extracellular
R_ARAB_Lt_b	L-arabinoase extracellular transport		Transport, extracellular
R_ARAB_Lt_f	L-arabinoase extracellular transport		Transport, extracellular
R_ARACHCOAtx_b	fatty acid intracellular transport		Transport, peroxisomal
R_ARACHCOAtx_f	fatty acid intracellular transport		Transport, peroxisomal
R_ARACHDCOAtx_b	fatty acid intracellular transport		Transport, peroxisomal
R_ARACHDCOAtx_f	fatty acid intracellular transport		Transport, peroxisomal
R_ARACHDt2_b	fatty acid transport via diffusion		Transport, extracellular
R_ARACHDt2_f	fatty acid transport via diffusion		Transport, extracellular
R_ARACHDtr_b	intracellular transport		Transport, endoplasmic reticular
R_ARACHDtr_f	intracellular transport		Transport, endoplasmic reticular
R_ARACHt_b	fatty acid transport via diffusion		Transport, extracellular
R_ARACHt_f	fatty acid transport via diffusion		Transport, extracellular
R_ARGSL_f	argininosuccinate lyase	4.3.2.1	Alanine and aspartate metabolism
R_ARGtm_b	arginine mitochondrial transport via ornithine carrier		Transport, mitochondrial
R_ARGtm_f	arginine mitochondrial transport via ornithine carrier		Transport, mitochondrial
R_ARTPLM1_b	R group to palmitate conversion		R group synthesis
R_ARTPLM1m_b	R group to palmitate conversion		R group synthesis
R_ARTPLM1m_f	R group to palmitate conversion		R group synthesis
R_ARTPLM2_b	R group to palmitate conversion		R group synthesis
R_ARTPLM2m_b	R group to palmitate conversion		R group synthesis
R_ARTPLM2m_f	R group to palmitate conversion		R group synthesis
R_ARTPLM3_b	R group to palmitate conversion		R group synthesis
R_ARTPLM3_f	R group to palmitate conversion		R group synthesis
R_ARTPLM3m_b	R group to palmitate conversion		R group synthesis
R_ARTPLM3m_f	R group to palmitate conversion		R group synthesis
R_ASNtN1_f	Asparagine transport (Na, H coupled)		Transport, extracellular
R_Asn_X_Ser_Thrtr_f	Asn-X-Ser/Thr transport (from ER to lysosome)		Transport, endoplasmic reticular
R_ASPCTr_b	aspartate carbamoyltransferase (reversible)	2.1.3.2	Pyrimidine synthesis
R_ASPDxt_b	D-aspartate transport, peroxisomal		Transport, peroxisomal
R_ASPDxt_f	D-aspartate transport, peroxisomal		Transport, peroxisomal
R_ASPGLUm_b	aspartate-glutamate mitochondrial shuttle		Transport, mitochondrial
R_ASPGLUm_f	aspartate-glutamate mitochondrial shuttle		Transport, mitochondrial
R_ASPTA_b	aspartate transaminase	2.6.1.1	Alanine and aspartate metabolism
R_ATP1ter_b	ADP/ATP transporter, endoplasmic reticulum		Transport, endoplasmic reticular
R_ATP1ter_f	ADP/ATP transporter, endoplasmic reticulum		Transport, endoplasmic reticular
R_ATP2ter_f	AMP/ATP transporter, endoplasmic reticulum		Transport, endoplasmic reticular
R_ATPtn_b	ATP diffusion in nucleus		Transport, nuclear
R_ATPtn_f	ATP diffusion in nucleus		Transport, nuclear
R_ATPtx_b	ATP transporter, peroxisomal		Transport, peroxisomal
R_ATPtx_f	ATP transporter, peroxisomal		Transport, peroxisomal
R_BALAtmr_f	Beta-alanine reversible mitochondrial transport (diffusion)		Transport, mitochondrial
R_BHBt_b	(R)-3-Hydroxybutanoate transport via H+ symport		Transport, extracellular
R_BHBt_f	(R)-3-Hydroxybutanoate transport via H+ symport		Transport, extracellular
R_BHBtm_b	(R)-3-Hydroxybutanoate mitochondrial transport via H+ symport		Transport, mitochondrial
R_BHBtm_f	(R)-3-Hydroxybutanoate mitochondrial transport via H+ symport		Transport, mitochondrial
R_BILDGLCURte_f	bilirubin beta-diglucuronide transport MDR		Transport, extracellular
R_BILGLCURt_b	bilirubin monoglucuronide transport via bicarbonate countertransport		Transport, extracellular
R_BILGLCURt_f	bilirubin monoglucuronide transport via bicarbonate countertransport		Transport, extracellular
R_BILGLCURte_b	bilirubin monoglucuronide transport MDR		Transport, extracellular
R_BILGLCURte_f	bilirubin monoglucuronide transport MDR		Transport, extracellular
R_BILGLCURtr_b	glucuronidated compound transport		Transport, endoplasmic reticular
R_BILGLCURtr_f	glucuronidated compound transport		Transport, endoplasmic reticular
R_BILIRUBtr_f	lipid, flip-flop intracellular transport		Transport, endoplasmic reticular
R_BIOCYTtn_b	biocytin transport, nuclear		Transport, nuclear
R_BIOCYTtn_f	biocytin transport, nuclear		Transport, nuclear
R_BTNtn_b	Biotin transport, nuclear		Transport, nuclear
R_BTNtn_f	Biotin transport, nuclear		Transport, nuclear
R_BZt_b	benzoate transport (diffusion)		Transport, extracellular
R_BZt_f	benzoate transport (diffusion)		Transport, extracellular
R_BZtr_b	Benzene transporter, endoplasmic reticulum		Transport, endoplasmic reticular
R_BZtr_f	Benzene transporter, endoplasmic reticulum		Transport, endoplasmic reticular
R_C226COAtx_b	fatty acid intracellular transport		Transport, peroxisomal
R_C226COAtx_f	fatty acid intracellular transport		Transport, peroxisomal
R_CAROtr_b	beta-carotene transport via diffusion		Transport, extracellular
R_CAROtr_f	beta-carotene transport via diffusion		Transport, extracellular
R_CARVEOLte_b	xenobiotic transport		Transport, extracellular
R_CARVEOLte_f	xenobiotic transport		Transport, extracellular
R_CBLATm_b	cob(I)alamin adenosyltransferase, mitochondrial	2.5.1.17	Vitamin B12 metabolism
R_CBLATm_f	cob(I)alamin adenosyltransferase, mitochondrial	2.5.1.17	Vitamin B12 metabolism
R_CBPter_b	carbamoyl phosphate transport, endoplasmic reticulum		Transport, endoplasmic reticular
R_CBPter_f	carbamoyl phosphate transport, endoplasmic reticulum		Transport, endoplasmic reticular
R_CDPDAGtm_b	intracellular transport		Transport, mitochondrial
R_CDPDAGtm_f	intracellular transport		Transport, mitochondrial
R_CERT1gt_b	ceramide transport protein		Transport, golgi apparatus
R_CERT1gt_f	ceramide transport protein		Transport, golgi apparatus
R_CERT1rt_b	ceramide transport protein		Transport, endoplasmic reticular
R_CERT1rt_f	ceramide transport protein		Transport, endoplasmic reticular
R_CERT2gt_b	ceramide transport protein		Transport, golgi apparatus
R_CERT2gt_f	ceramide transport protein		Transport, golgi apparatus
R_CERT2rt_b	ceramide transport protein		Transport, endoplasmic reticular
R_CERT2rt_f	ceramide transport protein		Transport, endoplasmic reticular
R_CHLtm_f	choline transport via diffusion (cytosol to mitochondria)		Transport, mitochondrial
R_CHOLPtg_b	choline phosphate intracellular transport		Transport, golgi apparatus
R_CHOLPtg_f	choline phosphate intracellular transport		Transport, golgi apparatus
R_CHOLPtl_b	choline phosphate intracellular transport		Transport, lysosomal
R_CHOLPtl_f	choline phosphate intracellular transport		Transport, lysosomal
R_CHOLtg_b	choline intracellular transport		Transport, golgi apparatus
R_CHOLtg_f	choline intracellular transport		Transport, golgi apparatus
R_CHOLtn_b	Choline transport, nuclear through pores		Transport, nuclear
R_CHOLtn_f	Choline transport, nuclear through pores		Transport, nuclear
R_CHOLtr_b	choline intracellular transport		Transport, endoplasmic reticular
R_CHOLtr_f	choline intracellular transport		Transport, endoplasmic reticular
R_CHSTEROLt2_b	cholesterol intracellular transport		Transport, mitochondrial
R_CHSTEROLt2_f	cholesterol intracellular transport		Transport, mitochondrial
R_CHSTEROLt3_b	cholesterol intracellular transport		Transport, mitochondrial
R_CHSTEROLt3_f	cholesterol intracellular transport		Transport, mitochondrial
R_CITMCOAHm_b	L-Citramalyl-CoA hydro-lyase, mitochondrial	4.2.1.56	C5-branched dibasic acid metabolism
R_CITMCOAHm_f	L-Citramalyl-CoA hydro-lyase, mitochondrial	4.2.1.56	C5-branched dibasic acid metabolism
R_CITRtm_b	citrulline mitochondrial transport via proton antiport		Transport, mitochondrial
R_CITRtm_f	citrulline mitochondrial transport via proton antiport		Transport, mitochondrial
R_CLPNDCOAtx_b	fatty acid intracellular transport		Transport, peroxisomal
R_CLPNDCOAtx_f	fatty acid intracellular transport		Transport, peroxisomal
R_CLPNDt_b	fatty acid transport via diffusion		Transport, extracellular
R_CO2t_b	CO2 transporter via diffusion		Transport, extracellular
R_CO2t_f	CO2 transporter via diffusion		Transport, extracellular
R_CO2tg_b	CO2 Golgi transport		Transport, golgi apparatus
R_CO2tg_f	CO2 Golgi transport		Transport, golgi apparatus
R_CO2tm_b	CO2 transport (diffusion), mitochondrial		Transport, mitochondrial
R_CO2tn_b	CO2 nuclear transport via diffusion		Transport, nuclear
R_CO2tn_f	CO2 nuclear transport via diffusion		Transport, nuclear
R_CO2tp_b	CO2 peroxisomal transport		Transport, peroxisomal
R_CO2tp_f	CO2 peroxisomal transport		Transport, peroxisomal
R_COAtg_b	CoA transport in Golgi via diffusion		Transport, golgi apparatus
R_COAtg_f	CoA transport in Golgi via diffusion		Transport, golgi apparatus
R_COAtl_f	CoA transport in lysosome via diffusion		Transport, lysosomal
R_COAtn_b	coenzyme A transport, nuclear		Transport, nuclear
R_COAtn_f	coenzyme A transport, nuclear		Transport, nuclear
R_COAtp_b	coenzyme A transport, peroxisomal		Transport, peroxisomal
R_COAtr_b	COA transporter, endoplasmic reticulum		Transport, endoplasmic reticular
R_COAtr_f	COA transporter, endoplasmic reticulum		Transport, endoplasmic reticular
R_CRMPte_b	crmp hs transport		Transport, extracellular
R_CRMPte_f	crmp hs transport		Transport, extracellular
R_CRNtx_b	carnitine transport peroxisome to mitochondria		Transport, peroxisomal
R_CRNtx_f	carnitine transport peroxisome to mitochondria		Transport, peroxisomal
R_CRTSLtm_b	cortisol intracellular transport		Transport, mitochondrial
R_CRTSLtm_f	cortisol intracellular transport		Transport, mitochondrial
R_CRTSLtr_b	cortisol intracellular transport		Transport, endoplasmic reticular
R_CRTSLtr_f	cortisol intracellular transport		Transport, endoplasmic reticular
R_CRTSTRNt_b	corticosterone transport		Transport, extracellular
R_CRTSTRNt_f	corticosterone transport		Transport, extracellular
R_CRTSTRNtm_b	corticosterone intracellular transport		Transport, mitochondrial
R_CRTSTRNtm_f	corticosterone intracellular transport		Transport, mitochondrial
R_CRTSTRNtr_b	corticosterone intracellular transport		Transport, endoplasmic reticular
R_CRTSTRNtr_f	corticosterone intracellular transport		Transport, endoplasmic reticular
R_CRVNCtr_b	fatty acid transport via diffusion		Transport, extracellular
R_CRVNCtr_f	fatty acid transport via diffusion		Transport, extracellular
R_CSNATr_b	carnitine O-acetyltransferase	2.3.1.7	Fatty acid oxidation
R_CSNATr_f	carnitine O-acetyltransferase	2.3.1.7	Fatty acid oxidation
R_CTPtn_b	CTP diffusion in nucleus		Transport, nuclear
R_CTPtn_f	CTP diffusion in nucleus		Transport, nuclear
R_CYANt_b	Cyanide transport via diffusion (extracellular to cytosol)		Transport, extracellular
R_CYANtm_b	Cyanide transport via diffusion (mitochondrial)		Transport, mitochondrial
R_CYANtm_f	Cyanide transport via diffusion (mitochondrial)		Transport, mitochondrial
R_CYSGLTH_b	Glutathione	1.8.4.4	Methionine and cysteine metabolism
R_CYSGLTH_f	Glutathione	1.8.4.4	Methionine and cysteine metabolism
R_CYSTA_f	cysteine transaminase	2.6.1.3	Methionine and cysteine metabolism
R_CYTDtn_b	cytidine transport in nucleus		Transport, nuclear
R_CYTK1m_b	cytidylate kinase (CMP),mitochondrial		Nucleotide interconversion
R_CYTK1m_f	cytidylate kinase (CMP),mitochondrial		Nucleotide interconversion
R_D3AIBTm_f	D-3-Amino-isobutanoate	2.6.1.40	Pyrimidine catabolism
R_DADNt4_b	deoxyadenosine transport via diffusion		Transport, extracellular
R_DADNt4_f	deoxyadenosine transport via diffusion		Transport, extracellular
R_DAGK_hs_b	Diacylglycerol phosphate kinase (homo sapiens)	2.7.1.107	Glycerophospholipid metabolism
R_DAGK_hs_f	Diacylglycerol phosphate kinase (homo sapiens)	2.7.1.107	Glycerophospholipid metabolism
R_DAGKn_hs_b	Diacylglycerol phosphate kinase (homo sapiens)	2.7.1.107	Glycerophospholipid metabolism
R_DAGKn_hs_f	Diacylglycerol phosphate kinase (homo sapiens)	2.7.1.107	Glycerophospholipid metabolism
R_DAGt_b	diacylglycerol transport	2.7.1.107	Transport, extracellular
R_DAGt_f	diacylglycerol transport	2.7.1.107	Transport, extracellular
R_DATPtn_b	dATP diffusion in nucleus		Transport, nuclear
R_DATPtn_f	dATP diffusion in nucleus		Transport, nuclear
R_DCIm_b	dodecenoyl-Coenzyme A delta isomerase	5.3.3.8	Fatty acid oxidation
R_DCIm_f	dodecenoyl-Coenzyme A delta isomerase	5.3.3.8	Fatty acid oxidation
R_DCK1m_b	Deoxycytidine kinase, mitochondrial (ATP)	2.7.1.74	Nucleotide interconversion
R_DCK1m_f	Deoxycytidine kinase, mitochondrial (ATP)	2.7.1.74	Nucleotide interconversion
R_DCK1n_b	Deoxycytidine kinase, nuclear (ATP)	2.7.1.74	Nucleotide interconversion
R_DCK1n_f	Deoxycytidine kinase, nuclear (ATP)	2.7.1.74	Nucleotide interconversion
R_DCK2n_b	Deoxycytidine kinase, nuclear (UTP)	2.7.1.74	Nucleotide interconversion
R_DCK2n_f	Deoxycytidine kinase, nuclear (UTP)	2.7.1.74	Nucleotide interconversion
R_DCSPTN1COAtx_b	fatty acid intracellular transport		Transport, peroxisomal
R_DCSPTN1COAtx_f	fatty acid intracellular transport		Transport, peroxisomal
R_DCSPTN1t_b	fatty acid transport via diffusion		Transport, extracellular
R_DCSPTN1t_f	fatty acid transport via diffusion		Transport, extracellular
R_DCTPtn_b	dCTP diffusion in nucleus		Transport, nuclear
R_DCTPtn_f	dCTP diffusion in nucleus		Transport, nuclear
R_DCYTt_b	deoxycytidine transport via diffusion		Transport, extracellular
R_DCYTt_f	deoxycytidine transport via diffusion		Transport, extracellular
R_DDPGAm_b	2-dehydro-3-deoxy-phosphogluconate aldolase, mitochondrial	4.1.2.14	Arginine and Proline Metabolism
R_DDPGAm_f	2-dehydro-3-deoxy-phosphogluconate aldolase, mitochondrial	4.1.2.14	Arginine and Proline Metabolism
R_DECDPtm_b	lipid, flip-flop intracellular transport		Transport, mitochondrial
R_DECDPtm_f	lipid, flip-flop intracellular transport		Transport, mitochondrial
R_DGCHOLtx_b	bile acid intracellular transport		Transport, peroxisomal
R_DGK2m_b	deoxyguanylate kinase (dGMP	2.7.4.8	Nucleotide interconversion
R_DGK2m_f	deoxyguanylate kinase (dGMP	2.7.4.8	Nucleotide interconversion
R_DGSNt_b	deoyguanosine transport via diffusion		Transport, extracellular
R_DGSNt_f	deoyguanosine transport via diffusion		Transport, extracellular
R_DGSNtm_b	deoyguanosine transport in mitochondria		Transport, mitochondrial
R_DGTPtn_b	dGTP diffusion in nucleus		Transport, nuclear
R_DGTPtn_f	dGTP diffusion in nucleus		Transport, nuclear
R_DGULND_b	dehydro-L-gulonate decarboxylase	4.1.1.34	Pentose phosphate pathway
R_DGULND_f	dehydro-L-gulonate decarboxylase	4.1.1.34	Pentose phosphate pathway
R_DHCHOLESTANATEtm_b	lipid, flip-flop intracellular transport		Transport, peroxisomal
R_DHCHOLESTANATEtm_f	lipid, flip-flop intracellular transport		Transport, peroxisomal
R_DHEASt_b	dehydroepiandrosterone sulfate transport via bicarbonate countertransport		Transport, extracellular
R_DHEASt_f	dehydroepiandrosterone sulfate transport via bicarbonate countertransport		Transport, extracellular
R_DHEAStr_b	dheas intracellular transport		Transport, extracellular
R_DHEAStr_f	dheas intracellular transport		Transport, extracellular
R_DHEAtr_b	Dehydroepiandrosterone transport	2.8.2.2	Transport, endoplasmic reticular
R_DHEAtr_f	Dehydroepiandrosterone transport	2.8.2.2	Transport, endoplasmic reticular
R_DHFR_b	dihydrofolate reductase	1.5.1.3	Folate metabolism
R_DHFtl_f	dihydrofolate reversible lysosomal transport		Transport, lysosomal
R_DHFtm_b	dihydrofolate reversible mitochondrial transport		Transport, mitochondrial
R_DHFtm_f	dihydrofolate reversible mitochondrial transport		Transport, mitochondrial
R_DHORTS_f	dihydroorotase	3.5.2.3	Pyrimidine synthesis
R_DIGALSGALSIDEte_b	digalsgalside hs transport		Transport, extracellular
R_DIGALSGALSIDEte_f	digalsgalside hs transport		Transport, extracellular
R_DIGALSGALSIDEtg_b	digalsgalside hs intracellular transport		Transport, golgi apparatus
R_DIGALSGALSIDEtg_f	digalsgalside hs intracellular transport		Transport, golgi apparatus
R_DIGALSIDEtg_b	digalside hs intracellular transport		Transport, golgi apparatus
R_DIGALSIDEtg_f	digalside hs intracellular transport		Transport, golgi apparatus
R_DIGALSIDEtl_b	digalside hs intracellular transport		Transport, lysosomal
R_DIGALSIDEtl_f	digalside hs intracellular transport		Transport, lysosomal
R_DINt_b	deoxyinosine transport via diffusion		Transport, extracellular
R_DINt_f	deoxyinosine transport via diffusion		Transport, extracellular
R_DITPtn_b	dITP nuclear transport		Transport, nuclear
R_DITPtn_f	dITP nuclear transport		Transport, nuclear
R_DLNLCGt_b	fatty acid transport via diffusion		Transport, extracellular
R_DLNLCGt_f	fatty acid transport via diffusion		Transport, extracellular
R_DM_T_antigen_g__f	DM T antigen(g)		Exchange/demand reaction
R_DMANTIPYRINEte_b	xenobiotic transport		Transport, extracellular
R_DMANTIPYRINEte_f	xenobiotic transport		Transport, extracellular
R_DMGtm_b	dimethylglycine transport via diffusion (cytosol to mitochondria)		Transport, mitochondrial
R_DMGtm_f	dimethylglycine transport via diffusion (cytosol to mitochondria)		Transport, mitochondrial
R_DMHPTCRNCPT1_b	carnitine fatty-acyl transferase	2.3.1.21	Fatty acid oxidation
R_DMHPTCRNCPT1_f	carnitine fatty-acyl transferase	2.3.1.21	Fatty acid oxidation
R_DMHPTCRNCPT2_b	2,6 dimethylheptanoly CoA carnitine transferase		Fatty acid oxidation
R_DMHPTCRNCPT2_f	2,6 dimethylheptanoly CoA carnitine transferase		Fatty acid oxidation
R_DMNONCOACRNCPT1_b	DMNONCOACRNCPT1		Fatty acid oxidation
R_DMNONCOACRNCPT1_f	DMNONCOACRNCPT1		Fatty acid oxidation
R_DMNONCRNCPT2_b	DMNONCRNCPT2		Fatty acid oxidation
R_DMNONCRNCPT2_f	DMNONCRNCPT2		Fatty acid oxidation
R_DMNONCRNt_b	4,8 dimethylnonanoyl carnitine transport (mitochondria)		Fatty acid oxidation
R_DMNONCRNt_f	4,8 dimethylnonanoyl carnitine transport (mitochondria)		Fatty acid oxidation
R_DNADtn_f	dNAD transport, nuclear trhough pore		Transport, nuclear
R_DOLICHOL_Lter_b	dolichol diffusion, human (liver)		N-glycan synthesis
R_DOLICHOL_Lter_f	dolichol diffusion, human (liver)		N-glycan synthesis
R_DOLICHOL_Uter_b	dolichol diffusion, human (uterus)		N-glycan synthesis
R_DOLICHOL_Uter_f	dolichol diffusion, human (uterus)		N-glycan synthesis
R_DOPAQNISO1_b	Dopaquinone isomerase 1		Tyrosine metabolism
R_DPCOAtl_f	dephospho-CoA transport from lysosome via diffusion		Transport, lysosomal
R_DRIBt_b	deoxyribose transport via diffusion		Transport, extracellular
R_DRIBt_f	deoxyribose transport via diffusion		Transport, extracellular
R_DTDPtn_b	dTDP nuclear transport		Transport, nuclear
R_DTDPtn_f	dTDP nuclear transport		Transport, nuclear
R_DTMPK_b	dTMP kinase		Nucleotide interconversion
R_DTMPK_f	dTMP kinase		Nucleotide interconversion
R_DTTPtn_b	dTTP diffusion in nucleus		Transport, nuclear
R_DTTPtn_f	dTTP diffusion in nucleus		Transport, nuclear
R_DUDPtn_b	dUDP nuclear transport		Transport, nuclear
R_DURIt_b	deoxyuridine transport via diffusion		Transport, extracellular
R_DURIt_f	deoxyuridine transport via diffusion		Transport, extracellular
R_DURItn_b	deoxyuridine transport in nucleus		Transport, nuclear
R_DURItn_f	deoxyuridine transport in nucleus		Transport, nuclear
R_EAFLATOXINte_b	xenobiotic transport		Transport, extracellular
R_EAFLATOXINte_f	xenobiotic transport		Transport, extracellular
R_EBASTINEOHte_b	xenobiotic transport		Transport, extracellular
R_EBASTINEOHte_f	xenobiotic transport		Transport, extracellular
R_EBASTINEOHtr_b	xenobiotic transport		Transport, endoplasmic reticular
R_EBASTINEOHtr_f	xenobiotic transport		Transport, endoplasmic reticular
R_EBASTINEte_b	xenobiotic transport		Transport, extracellular
R_EBASTINEte_f	xenobiotic transport		Transport, extracellular
R_EBASTINEtr_b	xenobiotic transport		Transport, endoplasmic reticular
R_EBASTINEtr_f	xenobiotic transport		Transport, endoplasmic reticular
R_ECGISOr_b	Ecgonine isomerase (ER)		Alkaloid synthesis
R_ECGISOr_f	Ecgonine isomerase (ER)		Alkaloid synthesis
R_EICOSTETt_b	fatty acid transport via diffusion		Transport, extracellular
R_EICOSTETt_f	fatty acid transport via diffusion		Transport, extracellular
R_ELAIDt_b	fatty acid transport via diffusion		Transport, extracellular
R_ELAIDt_f	fatty acid transport via diffusion		Transport, extracellular
R_ESTRADIOLGLCtr_b	glucuronidated compound transport		Transport, endoplasmic reticular
R_ESTRADIOLGLCtr_f	glucuronidated compound transport		Transport, endoplasmic reticular
R_ESTRADIOLt_b	estradiol transport		Transport, extracellular
R_ESTRADIOLt_f	estradiol transport		Transport, extracellular
R_ESTRADIOLtr_b	estradiol intracellular transport		Transport, endoplasmic reticular
R_ESTRADIOLtr_f	estradiol intracellular transport		Transport, endoplasmic reticular
R_ESTRIOLGLCtr_b	glucuronidated compound transport		Transport, endoplasmic reticular
R_ESTRIOLGLCtr_f	glucuronidated compound transport		Transport, endoplasmic reticular
R_ESTRIOLtr_b	estriol intracellular transport		Transport, endoplasmic reticular
R_ESTRIOLtr_f	estriol intracellular transport		Transport, endoplasmic reticular
R_ESTRONEGLCtr_b	glucuronidated compound transport		Transport, endoplasmic reticular
R_ESTRONEGLCtr_f	glucuronidated compound transport		Transport, endoplasmic reticular
R_ESTRONEtr_b	estrone intracellular transport		Transport, endoplasmic reticular
R_ESTRONEtr_f	estrone intracellular transport		Transport, endoplasmic reticular
R_ETOHt_b	ethanol reversible transport		Transport, extracellular
R_ETOHt_f	ethanol reversible transport		Transport, extracellular
R_ETOHtx_b	ethanol reversible peroxisomal transport		Transport, peroxisomal
R_ETOHtx_f	ethanol reversible peroxisomal transport		Transport, peroxisomal
R_F1Atg_b	F1alpha transport (from golgi to lysosome)		Transport, golgi apparatus
R_F1Atg_f	F1alpha transport (from golgi to lysosome)		Transport, golgi apparatus
R_FA1821ACPH_b	fatty-acyl-ACP hydrolase	3.1.2.14	Fatty acid oxidation
R_FA1821ACPH_f	fatty-acyl-ACP hydrolase	3.1.2.14	Fatty acid oxidation
R_FA1822ACPH_b	fatty-acyl-ACP hydrolase	3.1.2.14	Fatty acid oxidation
R_FA1822ACPH_f	fatty-acyl-ACP hydrolase	3.1.2.14	Fatty acid oxidation
R_FACOAL161_b	fatty-acid--CoA ligase (hexadecenoate)		Fatty acid oxidation
R_FACOAL161_f	fatty-acid--CoA ligase (hexadecenoate)		Fatty acid oxidation
R_FACOAL1812_f	fatty-acid--CoA ligase	6.2.1.3	Fatty acid oxidation
R_FACOAL1813_b	fatty-acid--CoA ligase	6.2.1.3	Fatty acid oxidation
R_FACOAL1813_f	fatty-acid--CoA ligase	6.2.1.3	Fatty acid oxidation
R_FACOAL1821_b	fatty-acid--CoA ligase	6.2.1.3	Fatty acid oxidation
R_FACOAL1821_f	fatty-acid--CoA ligase	6.2.1.3	Fatty acid oxidation
R_FACOAL1822_b	fatty-acid--CoA ligase	6.2.1.3	Fatty acid oxidation
R_FACOAL1822_f	fatty-acid--CoA ligase	6.2.1.3	Fatty acid oxidation
R_FACOAL1831_b	fatty-acid--CoA ligase	6.2.1.3	Fatty acid oxidation
R_FACOAL1831_f	fatty-acid--CoA ligase	6.2.1.3	Fatty acid oxidation
R_FACOAL1832_b	fatty-acid--CoA ligase	6.2.1.3	Fatty acid oxidation
R_FACOAL1832_f	fatty-acid--CoA ligase	6.2.1.3	Fatty acid oxidation
R_FACOAL184_b	fatty-acid--CoA ligase	6.2.1.3	Fatty acid oxidation
R_FACOAL184_f	fatty-acid--CoA ligase	6.2.1.3	Fatty acid oxidation
R_FACOAL200_b	fatty-acid--CoA ligase	6.2.1.3	Fatty acid oxidation
R_FACOAL200_f	fatty-acid--CoA ligase	6.2.1.3	Fatty acid oxidation
R_FACOAL203_b	fatty-acid--CoA ligase	6.2.1.3	Fatty acid oxidation
R_FACOAL203_f	fatty-acid--CoA ligase	6.2.1.3	Fatty acid oxidation
R_FACOAL2042_b	fatty-acid--CoA ligase	6.2.1.3	Fatty acid oxidation
R_FACOAL2042_f	fatty-acid--CoA ligase	6.2.1.3	Fatty acid oxidation
R_FACOAL205_b	fatty-acid--CoA ligase	6.2.1.3	Fatty acid oxidation
R_FACOAL205_f	fatty-acid--CoA ligase	6.2.1.3	Fatty acid oxidation
R_FACOAL224_b	fatty-acid--CoA ligase	6.2.1.3	Fatty acid oxidation
R_FACOAL224_f	fatty-acid--CoA ligase	6.2.1.3	Fatty acid oxidation
R_FACOAL2251_b	fatty-acid--CoA ligase	6.2.1.3	Fatty acid oxidation
R_FACOAL2251_f	fatty-acid--CoA ligase	6.2.1.3	Fatty acid oxidation
R_FACOAL2252_b	fatty-acid--CoA ligase	6.2.1.3	Fatty acid oxidation
R_FACOAL2252_f	fatty-acid--CoA ligase	6.2.1.3	Fatty acid oxidation
R_FACOAL226_b	fatty-acid--CoA ligase	6.2.1.3	Fatty acid oxidation
R_FACOAL226_f	fatty-acid--CoA ligase	6.2.1.3	Fatty acid oxidation
R_FACOAL241_b	fatty-acid--CoA ligase	6.2.1.3	Fatty acid oxidation
R_FACOAL241_f	fatty-acid--CoA ligase	6.2.1.3	Fatty acid oxidation
R_FACOAL244_1_b	fatty-acid--CoA ligase	6.2.1.3	Fatty acid oxidation
R_FACOAL244_1_f	fatty-acid--CoA ligase	6.2.1.3	Fatty acid oxidation
R_FACOAL245_1_b	fatty-acid--CoA ligase	6.2.1.3	Fatty acid oxidation
R_FACOAL245_1_f	fatty-acid--CoA ligase	6.2.1.3	Fatty acid oxidation
R_FACOAL245_2_b	fatty-acid--CoA ligase	6.2.1.3	Fatty acid oxidation
R_FACOAL245_2_f	fatty-acid--CoA ligase	6.2.1.3	Fatty acid oxidation
R_FACOAL246_1_b	fatty-acid--CoA ligase	6.2.1.3	Fatty acid oxidation
R_FACOAL246_1_f	fatty-acid--CoA ligase	6.2.1.3	Fatty acid oxidation
R_FACOAL260_b	fatty-acid--CoA ligase (n-C26	6.2.1.3	Fatty acid oxidation
R_FACOAL260_f	fatty-acid--CoA ligase (n-C26	6.2.1.3	Fatty acid oxidation
R_FADH2tx_b	FADH2 transporter, peroxisomal		Transport, peroxisomal
R_FALDtly_b	formaldehyde transport via diffusion (lysosomall)		Transport, lysosomal
R_FALDtly_f	formaldehyde transport via diffusion (lysosomall)		Transport, lysosomal
R_FALDtm_b	formaldehyde transport via diffusion (mitochondrial)		Transport, mitochondrial
R_FALDtm_f	formaldehyde transport via diffusion (mitochondrial)		Transport, mitochondrial
R_FATP1t_b	fatty acid electroneutral transport		Transport, extracellular
R_FATP2t_b	fatty acid electroneutral transport		Transport, extracellular
R_FATP2t_f	fatty acid electroneutral transport		Transport, extracellular
R_FATP3t_b	fatty acid electroneutral transport		Transport, extracellular
R_FATP3t_f	fatty acid electroneutral transport		Transport, extracellular
R_FATP4t_b	fatty acid electroneutral transport		Transport, extracellular
R_FATP4t_f	fatty acid electroneutral transport		Transport, extracellular
R_FATP5t_b	fatty acid electroneutral transport		Transport, extracellular
R_FATP5t_f	fatty acid electroneutral transport		Transport, extracellular
R_FATP6t_b	fatty acid electroneutral transport		Transport, extracellular
R_FATP6t_f	fatty acid electroneutral transport		Transport, extracellular
R_FATP7t_b	fatty acid electroneutral transport		Transport, extracellular
R_FATP7t_f	fatty acid electroneutral transport		Transport, extracellular
R_FATP8t_b	fatty acid electroneutral transport		Transport, extracellular
R_FATP8t_f	fatty acid electroneutral transport		Transport, extracellular
R_FATP9t_b	fatty acid electroneutral transport		Transport, extracellular
R_FATP9t_f	fatty acid electroneutral transport		Transport, extracellular
R_FOLt2_b	folate transport via anion exchange		Transport, extracellular
R_FOLt2_f	folate transport via anion exchange		Transport, extracellular
R_FORMCOAtx_b	formyl coa transport		Transport, peroxisomal
R_FORMCOAtx_f	formyl coa transport		Transport, peroxisomal
R_FORt2m_b	formate mitochondrial transport		Transport, mitochondrial
R_FORt2m_f	formate mitochondrial transport		Transport, mitochondrial
R_FORtr_f	FOR transporter, endoplasmic reticulum		Transport, endoplasmic reticular
R_FORtrn_b	Formate transport, nuclear		Transport, nuclear
R_FORtrn_f	Formate transport, nuclear		Transport, nuclear
R_FRDPtc_b	lipid, flip-flop intracellular transport		Transport, peroxisomal
R_FRDPtc_f	lipid, flip-flop intracellular transport		Transport, peroxisomal
R_FRDPtr_b	lipid, flip-flop intracellular transport		Transport, peroxisomal
R_FRDPtr_f	lipid, flip-flop intracellular transport		Transport, peroxisomal
R_FRUt4_b	D-fructose transport via sodium cotransport		Transport, extracellular
R_FRUt4_f	D-fructose transport via sodium cotransport		Transport, extracellular
R_FTHFLm_b	formate-tetrahydrofolate ligase, mitochondrial	6.3.4.3	Folate metabolism
R_FTHFLm_f	formate-tetrahydrofolate ligase, mitochondrial	6.3.4.3	Folate metabolism
R_FUC13GALACGLCGAL14ACGLCGALGLUSIDEte_b	blood group intracellular transport		Transport, extracellular
R_FUC13GALACGLCGAL14ACGLCGALGLUSIDEte_f	blood group intracellular transport		Transport, extracellular
R_FUC14GALACGLCGALGLUSIDEte_b	blood group intracellular transport		Transport, extracellular
R_FUC14GALACGLCGALGLUSIDEte_f	blood group intracellular transport		Transport, extracellular
R_FUCACGALFUCGALACGLCGALGLUSIDEte_b	blood group intracellular transport		Transport, extracellular
R_FUCACGALFUCGALACGLCGALGLUSIDEte_f	blood group intracellular transport		Transport, extracellular
R_FUCACNGAL14ACGLCGALGLUSIDEte_b	blood group intracellular transport		Transport, extracellular
R_FUCACNGAL14ACGLCGALGLUSIDEte_f	blood group intracellular transport		Transport, extracellular
R_FUCACNGALACGLCGALGLUSIDEte_b	blood group intracellular transport		Transport, extracellular
R_FUCACNGALACGLCGALGLUSIDEte_f	blood group intracellular transport		Transport, extracellular
R_FUCFUC12GAL14ACGLCGALGLUSIDEte_b	blood group intracellular transport		Transport, extracellular
R_FUCFUC12GAL14ACGLCGALGLUSIDEte_f	blood group intracellular transport		Transport, extracellular
R_FUCFUC12GAL14ACGLCGALGLUSIDEtg_b	blood group intracellular transport		Transport, golgi apparatus
R_FUCFUC12GAL14ACGLCGALGLUSIDEtg_f	blood group intracellular transport		Transport, golgi apparatus
R_FUCFUCGALACGLCGALGLUSIDEte_b	blood group intracellular transport		Transport, extracellular
R_FUCFUCGALACGLCGALGLUSIDEte_f	blood group intracellular transport		Transport, extracellular
R_FUCFUCGALACGLCGALGLUSIDEtg_b	blood group intracellular transport		Transport, golgi apparatus
R_FUCFUCGALACGLCGALGLUSIDEtg_f	blood group intracellular transport		Transport, golgi apparatus
R_FUCGAL14ACGLCGALGLUSIDEte_b	blood group intracellular transport		Transport, extracellular
R_FUCGAL14ACGLCGALGLUSIDEte_f	blood group intracellular transport		Transport, extracellular
R_FUCGAL14ACGLCGALGLUSIDEtg_b	blood group intracellular transport		Transport, golgi apparatus
R_FUCGAL14ACGLCGALGLUSIDEtg_f	blood group intracellular transport		Transport, golgi apparatus
R_FUCGALFUCGALACGLCGALGLUSIDEte_b	blood group intracellular transport		Transport, extracellular
R_FUCGALFUCGALACGLCGALGLUSIDEte_f	blood group intracellular transport		Transport, extracellular
R_FUCGALFUCGALACGLCGALGLUSIDEtg_b	blood group intracellular transport		Transport, golgi apparatus
R_FUCGALFUCGALACGLCGALGLUSIDEtg_f	blood group intracellular transport		Transport, golgi apparatus
R_FUCGALGBSIDEte_b	fucgalgbside hs transport		Transport, extracellular
R_FUCGALGBSIDEte_f	fucgalgbside hs transport		Transport, extracellular
R_FUCGALGBSIDEtg_b	fucgalgbside hs intracellular transport		Transport, golgi apparatus
R_FUCGALGBSIDEtg_f	fucgalgbside hs intracellular transport		Transport, golgi apparatus
R_G5SADrm_f	L-glutamate 5-semialdehyde dehydratase, reversible, mitochondrial		Arginine and Proline Metabolism
R_G6PDH2r_b	glucose 6-phosphate dehydrogenase	1.1.1.49	Pentose phosphate pathway
R_G6PDH2r_f	glucose 6-phosphate dehydrogenase	1.1.1.49	Pentose phosphate pathway
R_GALACGLCGALGBSIDEte_b	galacglcgalgbside hs transport		Transport, extracellular
R_GALACGLCGALGBSIDEte_f	galacglcgalgbside hs transport		Transport, extracellular
R_GALACGLCGALGBSIDEtg_b	galacglcgalgbside hs intracellular transport		Transport, golgi apparatus
R_GALACGLCGALGBSIDEtg_f	galacglcgalgbside hs intracellular transport		Transport, golgi apparatus
R_GALFUC12GAL14ACGLCGALGLUSIDEte_b	blood group intracellular transport		Transport, extracellular
R_GALFUC12GAL14ACGLCGALGLUSIDEte_f	blood group intracellular transport		Transport, extracellular
R_GALFUC12GAL14ACGLCGALGLUSIDEtg_b	blood group intracellular transport		Transport, golgi apparatus
R_GALFUC12GAL14ACGLCGALGLUSIDEtg_f	blood group intracellular transport		Transport, golgi apparatus
R_GALFUCGALACGLCGAL14ACGLCGALGLUSIDEte_b	blood group intracellular transport		Transport, extracellular
R_GALFUCGALACGLCGAL14ACGLCGALGLUSIDEte_f	blood group intracellular transport		Transport, extracellular
R_GALFUCGALACGLCGAL14ACGLCGALGLUSIDEtg_b	blood group intracellular transport		Transport, golgi apparatus
R_GALFUCGALACGLCGAL14ACGLCGALGLUSIDEtg_f	blood group intracellular transport		Transport, golgi apparatus
R_GALGALGALTHCRMte_b	galgalgalthcrm hs transport		Transport, extracellular
R_GALGALGALTHCRMte_f	galgalgalthcrm hs transport		Transport, extracellular
R_GALGALGALTHCRMtg_b	galgalgalthcrm hs intracellular transport		Transport, golgi apparatus
R_GALGALGALTHCRMtg_f	galgalgalthcrm hs intracellular transport		Transport, golgi apparatus
R_GALGLUSIDEtg_b	galgluside hs intracellular transport		Transport, golgi apparatus
R_GALGLUSIDEtg_f	galgluside hs intracellular transport		Transport, golgi apparatus
R_GALGLUSIDEtl_b	galgluside hs intracellular transport		Transport, lysosomal
R_GALGLUSIDEtl_f	galgluside hs intracellular transport		Transport, lysosomal
R_GALSIDEtg_b	galactocerebroside intracellular transport		Transport, golgi apparatus
R_GALSIDEtg_f	galactocerebroside intracellular transport		Transport, golgi apparatus
R_GALSIDEtl_b	galactocerebroside intracellular transport		Transport, lysosomal
R_GALSIDEtl_f	galactocerebroside intracellular transport		Transport, lysosomal
R_GALt4_b	galactose transport via sodium symport		Transport, extracellular
R_GALt4_f	galactose transport via sodium symport		Transport, extracellular
R_GARFT_b	phosphoribosylglycinamide formyltransferase	2.1.2.2	Purine synthesis
R_GBSIDEtl_b	globoside intracellular transport		Transport, lysosomal
R_GBSIDEtl_f	globoside intracellular transport		Transport, lysosomal
R_GCHOLAt_b	glycocholate transport via bicarbonate countertransport		Transport, extracellular
R_GCHOLAt_f	glycocholate transport via bicarbonate countertransport		Transport, extracellular
R_GCHOLAte_b	bile acid intracellular transport		Transport, extracellular
R_GCHOLAte_f	bile acid intracellular transport		Transport, extracellular
R_GCHOLAtx_b	bile acid intracellular transport		Transport, peroxisomal
R_GCHOLAtx_f	bile acid intracellular transport		Transport, peroxisomal
R_GD1B2te_b	gd1b2 hs transport		Transport, extracellular
R_GD1B2te_f	gd1b2 hs transport		Transport, extracellular
R_GD1B2tg_b	gd1b2 hs intracellular transport		Transport, golgi apparatus
R_GD1B2tg_f	gd1b2 hs intracellular transport		Transport, golgi apparatus
R_GD1Ctg_b	gd1c hs intracellular transport		Transport, golgi apparatus
R_GD1Ctg_f	gd1c hs intracellular transport		Transport, golgi apparatus
R_GDPtg_f	GDP intracellular transport		Transport, golgi apparatus
R_GGT6_b	Gamma-glutamyltransferase	2.3.2.2	Eicosanoid metabolism
R_GGT6_f	Gamma-glutamyltransferase	2.3.2.2	Eicosanoid metabolism
R_GK1m_b	guanylate kinase (GMP		Nucleotide interconversion
R_GK1m_f	guanylate kinase (GMP		Nucleotide interconversion
R_GLACter_b	D-glucurono-6,3-lactone transport, endoplasmic reticulum		Transport, endoplasmic reticular
R_GLACter_f	D-glucurono-6,3-lactone transport, endoplasmic reticulum		Transport, endoplasmic reticular
R_GLCter_b	glucose transport, endoplasmic reticulum		Transport, endoplasmic reticular
R_GLCter_f	glucose transport, endoplasmic reticulum		Transport, endoplasmic reticular
R_GLNLASEer_b	gluconolactonase, endoplasmic reticulum	3.1.1.17	Vitamin C metabolism
R_GLNLASEer_f	gluconolactonase, endoplasmic reticulum	3.1.1.17	Vitamin C metabolism
R_GLNtN1_b	Glutamine transport (Na, H coupled)		Transport, extracellular
R_GLNtN1_f	Glutamine transport (Na, H coupled)		Transport, extracellular
R_GLRASE_b	glucuronolactone reductase	1.1.1.20	Vitamin C metabolism
R_GLRASE_f	glucuronolactone reductase	1.1.1.20	Vitamin C metabolism
R_GLUDxm_b	glutamate dehydrogenase (NAD) (mitochondrial)	1.4.1.3	Glutamate metabolism
R_GLUDxm_f	glutamate dehydrogenase (NAD) (mitochondrial)	1.4.1.3	Glutamate metabolism
R_GLUDym_b	glutamate dehydrogenase (NADP), mitochondrial	1.4.1.4	Glutamate metabolism
R_GLUDym_f	glutamate dehydrogenase (NADP), mitochondrial	1.4.1.4	Glutamate metabolism
R_GLUt2m_b	L-glutamate reversible transport via proton symport, mitochondrial		Transport, mitochondrial
R_GLUt2m_f	L-glutamate reversible transport via proton symport, mitochondrial		Transport, mitochondrial
R_GLUtr_b	intracellular transport		Transport, endoplasmic reticular
R_GLUtr_f	intracellular transport		Transport, endoplasmic reticular
R_GLXtm_b	glyoxylate transport, mitochondrial		Transport, mitochondrial
R_GLXtm_f	glyoxylate transport, mitochondrial		Transport, mitochondrial
R_GLXtp_b	glyoxylate transport, peroxisomal		Transport, peroxisomal
R_GLYATm_b	glycine C-acetyltransferase	2.3.1.29	Glycine, serine, alanine and threonine metabolism
R_GLYATm_f	glycine C-acetyltransferase	2.3.1.29	Glycine, serine, alanine and threonine metabolism
R_GLYBtm_b	Glycine betaine transport via diffusion (mitochondria to cytosol)		Transport, mitochondrial
R_GLYBtm_f	Glycine betaine transport via diffusion (mitochondria to cytosol)		Transport, mitochondrial
R_GLYCt_b	glycerol transport via channel		Transport, extracellular
R_GLYCt_f	glycerol transport via channel		Transport, extracellular
R_GLYCtm_b	glycerol transport		Transport, mitochondrial
R_GLYCtm_f	glycerol transport		Transport, mitochondrial
R_GLYtm_f	glycine passive transport to mitochondria		Transport, mitochondrial
R_GMPtg_b	GMP transport (Golgi)	6.3.5.2	Transport, golgi apparatus
R_GMPtn_b	GMP nuclear transport		Transport, nuclear
R_GMPtn_f	GMP nuclear transport		Transport, nuclear
R_GP1CALPHAte_b	gp1calpha hs transport		Transport, extracellular
R_GP1CALPHAte_f	gp1calpha hs transport		Transport, extracellular
R_GP1CALPHAtg_b	gp1calpha hs intracellular transport		Transport, golgi apparatus
R_GP1CALPHAtg_f	gp1calpha hs intracellular transport		Transport, golgi apparatus
R_GP1Cte_b	gp1c hs transport		Transport, extracellular
R_GP1Cte_f	gp1c hs transport		Transport, extracellular
R_GP1Ctg_b	gp1c hs intracellular transport		Transport, golgi apparatus
R_GP1Ctg_f	gp1c hs intracellular transport		Transport, golgi apparatus
R_GQ1BALPHAte_b	gq1balpha hs transport		Transport, extracellular
R_GQ1BALPHAte_f	gq1balpha hs transport		Transport, extracellular
R_GQ1BALPHAtg_b	gq1balpha hs intracellular transport		Transport, golgi apparatus
R_GQ1BALPHAtg_f	gq1balpha hs intracellular transport		Transport, golgi apparatus
R_GQ1Bte_b	gq1b hs transport		Transport, extracellular
R_GQ1Bte_f	gq1b hs transport		Transport, extracellular
R_GQ1Btg_b	gq1b hs intracellular transport		Transport, golgi apparatus
R_GQ1Btg_f	gq1b hs intracellular transport		Transport, golgi apparatus
R_GT1Ate_b	gt1a hs transport		Transport, extracellular
R_GT1Ate_f	gt1a hs transport		Transport, extracellular
R_GT1Atg_b	gt1a hs intracellular transport		Transport, golgi apparatus
R_GT1Atg_f	gt1a hs intracellular transport		Transport, golgi apparatus
R_GTHRDt_b	Glutathione transport into mitochondria		Glutathione metabolism
R_GTHRDt_f	Glutathione transport into mitochondria		Glutathione metabolism
R_GTHRDtr_b	glutathione transport via diffusion		Transport, endoplasmic reticular
R_GTHRDtr_f	glutathione transport via diffusion		Transport, endoplasmic reticular
R_GTPtn_b	GTP diffusion in nucleus		Transport, nuclear
R_GTPtn_f	GTP diffusion in nucleus		Transport, nuclear
R_GULN3D_b	L-gulonate 3-dehydrogenase	1.1.1.45	Pentose phosphate pathway
R_GULN3D_f	L-gulonate 3-dehydrogenase	1.1.1.45	Pentose phosphate pathway
R_GULNDer_b	gulonate dehydrogenase, endoplasmic reticulum	1.1.1.19	Pentose phosphate pathway
R_GULNDer_f	gulonate dehydrogenase, endoplasmic reticulum	1.1.1.19	Pentose phosphate pathway
R_H2O2t_b	hydrogen peroxide transport via diffusion		Transport, extracellular
R_H2O2t_f	hydrogen peroxide transport via diffusion		Transport, extracellular
R_H2O2tly_b	hydrogen peroxide lysosomal transport via diffusion		Transport, lysosomal
R_H2O2tly_f	hydrogen peroxide lysosomal transport via diffusion		Transport, lysosomal
R_H2O2tm_b	hydrogen peroxide mitochondrial transport		Transport, mitochondrial
R_H2O2tn_f	hydrogen peroxide nuclear transport		Transport, nuclear
R_H2O2tp_b	hydrogen peroxide peroxisomal transport via diffusion		Transport, peroxisomal
R_H2O2tp_f	hydrogen peroxide peroxisomal transport via diffusion		Transport, peroxisomal
R_H2Oter_b	H2O endoplasmic reticulum transport		Transport, endoplasmic reticular
R_H2Oter_f	H2O endoplasmic reticulum transport		Transport, endoplasmic reticular
R_H2Otly_b	H2O transport, lysosomal		Transport, lysosomal
R_H2Otn_b	H2O transport, nuclear		Transport, nuclear
R_H2Otn_f	H2O transport, nuclear		Transport, nuclear
R_H2Otp_b	H2O transport, peroxisomal		Transport, peroxisomal
R_H2Otp_f	H2O transport, peroxisomal		Transport, peroxisomal
R_HCO3_CLt_b	bicarbonate transport (Cl-/HCO3- exchange)		Transport, extracellular
R_HCO3_CLt_f	bicarbonate transport (Cl-/HCO3- exchange)		Transport, extracellular
R_HCOUMARINte_b	xenobiotic transport		Transport, extracellular
R_HCOUMARINte_f	xenobiotic transport		Transport, extracellular
R_HDCAtr_f	fatty acid transport via diffusion		Transport, extracellular
R_HDCEAtr_b	fatty acid transport via diffusion		Transport, extracellular
R_HDD2COAtx_b	hdd2coa intracellular transport		Transport, peroxisomal
R_HDD2COAtx_f	hdd2coa intracellular transport		Transport, peroxisomal
R_HESTRATRIOLte_b	hydroxylated estrogen derivative transport		Transport, extracellular
R_HESTRATRIOLte_f	hydroxylated estrogen derivative transport		Transport, extracellular
R_HESTRATRIOLtr_b	hydroxylated estrogen derivative transport		Transport, endoplasmic reticular
R_HESTRATRIOLtr_f	hydroxylated estrogen derivative transport		Transport, endoplasmic reticular
R_HEXCCOAtx_b	fatty acid intracellular transport		Transport, peroxisomal
R_HEXCCOAtx_f	fatty acid intracellular transport		Transport, peroxisomal
R_HIBDm_b	3-hydroxyisobutyrate dehydrogenase, mitochondrial	1.1.1.31	Valine, leucine, and isoleucine metabolism
R_HIBDm_f	3-hydroxyisobutyrate dehydrogenase, mitochondrial	1.1.1.31	Valine, leucine, and isoleucine metabolism
R_HIStN1_b	Histidine transport (Na, H coupled)		Transport, extracellular
R_HIStN1_f	Histidine transport (Na, H coupled)		Transport, extracellular
R_HMGCOAtm_b	Hydroxymethylglutaryl-CoA reversible mitochondrial transport		Transport, mitochondrial
R_HMGCOAtm_f	Hydroxymethylglutaryl-CoA reversible mitochondrial transport		Transport, mitochondrial
R_HPACtr_b	hydroxyphenylacetate transport via diffusion		Transport, extracellular
R_HPACtr_f	hydroxyphenylacetate transport via diffusion		Transport, extracellular
R_HPDCAt_b	fatty acid transport via diffusion		Transport, extracellular
R_HPDCAt_f	fatty acid transport via diffusion		Transport, extracellular
R_HPYRtp_b	hydroxypyruate transport, peroxisomal		Transport, peroxisomal
R_HPYRtp_f	hydroxypyruate transport, peroxisomal		Transport, peroxisomal
R_HRETNtn_b	4-hydroxyretinoic acid transport, Nuclear		Transport, nuclear
R_HRETNtn_f	4-hydroxyretinoic acid transport, Nuclear		Transport, nuclear
R_HTAXOLte_b	xenobiotic transport		Transport, extracellular
R_HTAXOLte_f	xenobiotic transport		Transport, extracellular
R_Htg_b	proton diffusion (Golgi)		Transport, golgi apparatus
R_Htr_b	H transporter, endoplasmic reticulum		Transport, endoplasmic reticular
R_Htr_f	H transporter, endoplasmic reticulum		Transport, endoplasmic reticular
R_IDPtn_f	IDP nuclear transport		Transport, nuclear
R_ILEt5m_b	Isoleucine mitochondrial transport		Transport, mitochondrial
R_ILEt5m_f	Isoleucine mitochondrial transport		Transport, mitochondrial
R_INSTt2r_b	inositol transport in via proton symport		Transport, extracellular
R_INSTt2r_f	inositol transport in via proton symport		Transport, extracellular
R_INSTt4_b	inositol transport via sodium symport		Transport, extracellular
R_IPDPtr_b	Isopentenyl diphosphate transport (ER)	5.3.3.2	Transport, endoplasmic reticular
R_IPDPtr_f	Isopentenyl diphosphate transport (ER)	5.3.3.2	Transport, endoplasmic reticular
R_IPDPtx_b	Isopentenyl diphosphate transport (peroxisome)	5.3.3.2	Transport, peroxisomal
R_IPDPtx_f	Isopentenyl diphosphate transport (peroxisome)	5.3.3.2	Transport, peroxisomal
R_It_b	Iodide uniport		Transport, extracellular
R_It_f	Iodide uniport		Transport, extracellular
R_ITCOAL1m_b	Itaconate--CoA ligase (GDP-forming), mitochondrial	6.2.1.4	C5-branched dibasic acid metabolism
[truncated: 3,596 more rows]

## Sheet: PC3M_Active
R_10FTHF7GLUtl	7-glutamyl-10FTHF transport, lysosomal		Transport, lysosomal	c	l	10-formyltetrahydrofolate-[Glu](7),	10-formyltetrahydrofolate-[Glu](7),
[truncated: 1,779 more rows]

[truncated: 1 more sheets: PC3S_Active]
