# Supplementary material for: Model-driven discovery of long-chain fatty acid metabolic reprogramming in heterogeneous prostate cancer cells
Source: PLoS Comput Biol. 2018 Jan 2;14(1):e1005914. doi: 10.1371/journal.pcbi.1005914 (PMC5766231; doi:10.1371/journal.pcbi.1005914)
Supplement: S2 File — (XLS) [file pcbi.1005914.s002.xls]

## Sheet: Notes
Table 2: A: Pathways associated to reactions active in PC-3/M and inactive in PC-3/S. B: Pathways associated to reactions active in PC-3/S and inactive in PC-3/M. In tables above, the first column describes the active metabolic pathways, in the second column are the number of active reactions in each pathway, the third column represents the % of active reaction in each pathway compared with the t…

## Sheet: Pathways
PC-3/M						PC-3/S
Pathways	n Act. Reactions	Pathway relative weight (%)	PC-3/M-PC-3/S Freq ratio	p-value		Pathways	n Act. Reactions	Pathway relative weight (%)	PC-3/M-PC-3/S Freq ratio	p-value
Alanine and aspartate metabolism	2	0.112359550561798	0.484943820224719	0		Alanine and aspartate metabolism	5	0.231696014828545	2.06209453197405	0
Aminosugar metabolism	9	0.50561797752809	0.909269662921348	0		Aminosugar metabolism	12	0.556070435588508	1.09978375038616	0
Androgen and estrogen synthesis and metabolism	36	2.02247191011236	1.14855115316381	0		Androgen and estrogen synthesis and metabolism	38	1.76088971269694	0.870662135722377	0
Arachidonic acid metabolism	12	0.674157303370787	0.909269662921348	0		Arachidonic acid metabolism	16	0.741427247451344	1.09978375038616	0
Arginine and Proline Metabolism	7	0.393258426966292	1.06081460674157	0		Arginine and Proline Metabolism	8	0.370713623725672	0.94267178604528	0
beta-Alanine metabolism	1	0.0561797752808989	NAN	0.4891831		Bile acid synthesis	29	1.34383688600556	1.04001289438691	0
Bile acid synthesis	23	1.29213483146067	0.961526540100736	0		C5-branched dibasic acid metabolism	3	0.139017608897127	0.618628359592215	0.00456
Butanoate metabolism	1	0.0561797752808989	NAN	0.04836364		Cholesterol metabolism	24	1.11214087117702	0.899823068497767	0
C5-branched dibasic acid metabolism	4	0.224719101123596	1.61647940074906	0.00456		Citric acid cycle	19	0.880444856348471	0.870662135722377	0
Cholesterol metabolism	22	1.23595505617978	1.11132958801498	0		CoA catabolism	2	0.092678405931418	0.82483781278962	0.3722899
Citric acid cycle	18	1.01123595505618	1.14855115316381	0		CoA synthesis	7	0.324374420759963	0.82483781278962	0.2895238
CoA catabolism	2	0.112359550561798	1.2123595505618	0.3722899		D-alanine metabolism	2	0.092678405931418	0.82483781278962	0.4375429
CoA synthesis	7	0.393258426966292	1.2123595505618	0.2895238		Eicosanoid metabolism	157	7.27525486561631	1.19906978340713	0
D-alanine metabolism	2	0.112359550561798	1.2123595505618	0.4375429		Exchange/demand reaction	137	6.34847080630213	5.94751475537779	0
Eicosanoid metabolism	108	6.06741573033708	0.833979818220855	0		Fatty acid oxidation	285	13.2066728452271	0.867449360313807	0
Exchange/demand reaction	19	1.06741573033708	0.16813745591733	0		Fatty acid synthesis	71	3.29008341056534	0.813381732056431	0
Fatty acid oxidation	271	15.2247191011236	1.15280504632367	0		Folate metabolism	16	0.741427247451344	0.54989187519308	0
Fatty acid synthesis	72	4.04494382022472	1.22943503718943	0		Fructose and mannose metabolism	11	0.509731232622799	1.00813510452065	0.003102041
Folate metabolism	24	1.34831460674157	1.8185393258427	0		Galactose metabolism	5	0.231696014828545	2.06209453197405	0.001767442
Fructose and mannose metabolism	9	0.50561797752809	0.991930541368744	0.003102041		Glutamate metabolism	6	0.278035217794254	0.70700383953396	0.003102041
Galactose metabolism	2	0.112359550561798	0.484943820224719	0.001767442		Glutathione metabolism	13	0.602409638554217	1.19143239625167	0.003102041
Glutamate metabolism	7	0.393258426966292	1.41441947565543	0.003102041		Glycerophospholipid metabolism	13	0.602409638554217	0.974808324205915	0.001767442
Glutathione metabolism	9	0.50561797752809	0.839325842696629	0.003102041		Glycine, serine, alanine and threonine metabolism	7	0.324374420759963	0.721733086190917	0
Glycerophospholipid metabolism	11	0.617977528089888	1.02584269662921	0.001767442		Glycolysis/gluconeogenesis	29	1.34383688600556	0.771622470028999	0
Glycine, serine, alanine and threonine metabolism	8	0.449438202247191	1.38555377207063	0		Glycosphingolipid metabolism	1	0.046339202965709	NAN	592
Glycolysis/gluconeogenesis	31	1.74157303370787	1.29597055404882	0		Glyoxylate and dicarboxylate metabolism	2	0.092678405931418	0.54989187519308	0.001767442
Glyoxylate and dicarboxylate metabolism	3	0.168539325842697	1.8185393258427	0.001767442		Heparan sulfate degradation	8	0.370713623725672	NAN	0.5402162
Inositol phosphate metabolism	12	0.674157303370787	0.855783212161269	0		Histidine metabolism	4	0.185356811862836	NAN	0.5402162
Keratan sulfate degradation	55	3.08988764044944	0.966373554795636	0		Inositol phosphate metabolism	17	0.787766450417053	1.1685202347853	0
Keratan sulfate synthesis	48	2.69662921348315	1.2123595505618	0.2895238		Keratan sulfate degradation	69	3.19740500463392	1.03479652877243	0
Limonene and pinene degradation	4	0.224719101123596	0.606179775280899	0.06514286		Keratan sulfate synthesis	48	2.22428174235403	0.82483781278962	0.2895238
Lysine metabolism	4	0.224719101123596	1.2123595505618	0.2895238		Limonene and pinene degradation	8	0.370713623725672	1.64967562557924	0.06514286
Methionine and cysteine metabolism	15	0.842696629213483	1.2123595505618	0.2958154		Lysine metabolism	4	0.185356811862836	0.82483781278962	0.2895238
Miscellaneous	28	1.57303370786517	0.969887640449438	0		Methionine and cysteine metabolism	15	0.695088044485635	0.82483781278962	0.2958154
N-glycan degradation	8	0.449438202247191	4.84943820224719	0.03154717		Miscellaneous	35	1.62187210379981	1.03104726598703	0
N-glycan synthesis	13	0.730337078651685	0.235233942646319	0		N-glycan degradation	2	0.092678405931418	0.206209453197405	0.03154717
NAD metabolism	8	0.449438202247191	1.07765293383271	0		N-glycan synthesis	67	3.1047265987025	4.25108718899266	0
Nucleotide interconversion	159	8.93258426966292	1.18260839594678	0		NAD metabolism	9	0.417052826691381	0.927942539388322	0
Nucleotide salvage pathway	2	0.112359550561798	2.4247191011236	0.1506667		Nucleotide interconversion	163	7.55329008341057	0.845588449589359	0
O-glycan synthesis	2	0.112359550561798	0.606179775280899	0.03659259		Nucleotide salvage pathway	1	0.046339202965709	0.41241890639481	0.1506667
Oxidative phosphorylation	6	0.337078651685393	1.03916532905297	0		O-glycan synthesis	4	0.185356811862836	1.64967562557924	0.03659259
Pentose phosphate pathway	18	1.01123595505618	1.09112359550562	0		Oxidative phosphorylation	7	0.324374420759963	0.96231078158789	0
Phenylalanine metabolism	2	0.112359550561798	1.2123595505618	0.3166667		Pentose phosphate pathway	20	0.92678405931418	0.916486458655133	0
Phosphatidylinositol phosphate metabolism	15	0.842696629213483	0.865971107544141	0.001767442		Phenylalanine metabolism	2	0.092678405931418	0.82483781278962	0.3166667
Propanoate metabolism	5	0.280898876404494	2.02059925093633	0.01315385		Phosphatidylinositol phosphate metabolism	21	0.973123262279889	1.15477293790547	0.001767442
Purine catabolism	20	1.12359550561798	1.05422569614069	0		Propanoate metabolism	3	0.139017608897127	0.494902687673772	0.01315385
Purine synthesis	14	0.786516853932584	1.2123595505618	0.2895238		Purine catabolism	23	1.06580166821131	0.948563484708063	0
Pyrimidine catabolism	4	0.224719101123596	0.440858018386108	0.001767442		Purine synthesis	14	0.648748841519926	0.82483781278962	0.2895238
Pyrimidine synthesis	12	0.674157303370787	2.90966292134831	0		Pyrimidine catabolism	11	0.509731232622799	2.26830398517145	0.001767442
Pyruvate metabolism	16	0.898876404494382	1.02093435836783	0.003102041		Pyrimidine synthesis	5	0.231696014828545	0.343682421995675	0
R group synthesis	2	0.112359550561798	1.2123595505618	0.2843448		Pyruvate metabolism	19	0.880444856348471	0.979494902687674	0.003102041
ROS detoxification	5	0.280898876404494	1.2123595505618	0.01192157		R group synthesis	2	0.092678405931418	0.82483781278962	0.2843448
Sphingolipid metabolism	8	0.449438202247191	0.969887640449438	0.001767442		ROS detoxification	5	0.231696014828545	0.82483781278962	0.01192157
Starch and sucrose metabolism	3	0.168539325842697	1.2123595505618	0.2895238		Sphingolipid metabolism	10	0.46339202965709	1.03104726598703	0.001767442
Tetrahydrobiopterin metabolism	21	1.17977528089888	1.01838202247191	0		Starch and sucrose metabolism	3	0.139017608897127	0.82483781278962	0.2895238
Transport, endoplasmic reticular	10	0.561797752808989	0.713152676801058	0		Tetrahydrobiopterin metabolism	25	1.15848007414272	0.9819497771305	0
Transport, extracellular	294	16.5168539325843	1.365646390288	0		Transport, endoplasmic reticular	17	0.787766450417053	1.40222428174235	0
Transport, golgi apparatus	15	0.842696629213483	0.627082526152654	0		Transport, extracellular	261	12.09453197405	0.732253976660173	0
Transport, lysosomal	17	0.955056179775281	0.606179775280899	0		Transport, golgi apparatus	29	1.34383688600556	1.59468643805993	0
Transport, mitochondrial	46	2.58426966292135	0.945229480099029	0		Transport, lysosomal	34	1.57553290083411	1.64967562557924	0
Transport, nuclear	5	0.280898876404494	0.551072522982635	0.001767442		Transport, mitochondrial	59	2.73401297497683	1.05794415118669	0
Transport, peroxisomal	14	0.786516853932584	0.737957987298486	0		Transport, nuclear	11	0.509731232622799	1.81464318813716	0.001767442
Triacylglycerol synthesis	2	0.112359550561798	1.2123595505618	0.3300896		Transport, peroxisomal	23	1.06580166821131	1.35509069244009	0
Tryptophan metabolism	10	0.561797752808989	0.713152676801058	0.003102041		Triacylglycerol synthesis	2	0.092678405931418	0.82483781278962	0.3300896
Tyrosine metabolism	31	1.74157303370787	1.13888321416411	0.001767442		Tryptophan metabolism	17	0.787766450417053	1.40222428174235	0.003102041
Unassigned	44	2.47191011235955	1.04595725930822	0		Tyrosine metabolism	33	1.5291936978684	0.878053155550241	0.001767442
Urea cycle	17	0.955056179775281	2.06101123595506	0		Unassigned	51	2.36329935125116	0.956062010278878	0
Valine, leucine, and isoleucine metabolism	15	0.842696629213483	1.8185393258427	0.003102041		Urea cycle	10	0.46339202965709	0.485198713405659	0
Vitamin A metabolism	6	0.337078651685393	1.03916532905297	0		Valine, leucine, and isoleucine metabolism	10	0.46339202965709	0.54989187519308	0.003102041
Vitamin B2 metabolism	2	0.112359550561798	1.2123595505618	0.3397647		Vitamin A metabolism	7	0.324374420759963	0.96231078158789	0
Vitamin C metabolism	1	0.0561797752808989	1.2123595505618	0.2958154		Vitamin B2 metabolism	2	0.092678405931418	0.82483781278962	0.3397647
						Vitamin B6 metabolism	3	0.139017608897127	NAN	0.5431467
						Vitamin C metabolism	1	0.046339202965709	0.82483781278962	0.2958154
						Vitamin D metabolism	6	0.278035217794254	NAN	0.5393889
