# Supplementary material for: Model-driven discovery of long-chain fatty acid metabolic reprogramming in heterogeneous prostate cancer cells
Source: PLoS Comput Biol. 2018 Jan 2;14(1):e1005914. doi: 10.1371/journal.pcbi.1005914 (PMC5766231; doi:10.1371/journal.pcbi.1005914)
Supplement: S3 File — (XLS) [file pcbi.1005914.s003.xls]

## Sheet: Notes
Table 4: A. Represents those reactions active in PC-3/S and inactive in PC-3/M. B. Represents those reactions active in PC-3/M and inactive in PC-3/S. In the first column are defined the reactions ID as are described in Recon2, the names of the reactions are in the second column. The third column defines the E.C. numbers when are available, the fourth column defines the pathways associated to eac…

## Sheet: Activity_State_Analysis
A	Reactions active in PC-3/S & inactive in PC-3/M
								Thresholds 1	M2	Thresholds 2	M2	Thresholds 3	M2
Reaction ID	Reaction Name	EC	Pathway	Gene_Exp_M	Gene_Entrez_M	Gene_Exp_S	Gene_Entrez_S	PC-3/M	PC-3/S	PC-3/M	PC-3/S	PC-3/M	PC-3/S
R_DMATTx	dimethylallyltranstransferase	2.5.1.1	Cholesterol metabolism	10.643	2224	10.402	2224	Inact	Act.	Undet.	Act.	Inact	Act.
R_GRTTx	geranyltranstransferase	2.5.1.10	Cholesterol metabolism	10.643	2224	10.402	2224	Inact	Act.	Undet.	Act.	Inact	Act.
R_LNSTLSr	lanosterol synthase	5.4.99.7	Cholesterol metabolism	7.573	4047	8.761	4047	Inact	Act.	Undet.	Act.	Inact	Act.
R_LSTO2r	Lathosterol oxidase	1.3.3.2	Cholesterol metabolism	8.935	6309	9.224	6309	Inact	Act.	Undet.	Act.	Inact	Act.
R_SQLEr	Squalene epoxidase, endoplasmic reticular (NADP)	1.14.99.7	Cholesterol metabolism	9.18	6713	10.339	6713	Inact	Act.	Undet.	Act.	Inact	Act.
R_ICDHyrm_f	Isocitrate dehydrogenase (NADP+)	1.1.1.42	Citric acid cycle	6.934	3418	8.275	3418	Inact	Act.	Inact	Undet.	Inact	Undet.
R_RE2051G_b	RE2051	3.1.3.4	Eicosanoid metabolism	8.181	8613	10.4	8613	Undet.	Act.	Undet.	Act.	Inact	Act.
R_RE2051G_f	RE2051	3.1.3.4	Eicosanoid metabolism	8.181	8613	10.4	8613	Undet.	Act.	Undet.	Act.	Inact	Act.
R_RE2051R_b	RE2051	3.1.3.4	Eicosanoid metabolism	8.181	8613	10.4	8613	Undet.	Act.	Undet.	Act.	Inact	Act.
R_RE2051R_f	RE2051	3.1.3.4	Eicosanoid metabolism	8.181	8613	10.4	8613	Undet.	Act.	Undet.	Act.	Inact	Act.
R_RE3343X_b	RE3343	3.1.2.2	Eicosanoid metabolism	7.619	10005	8.693	10005	Inact	Act.	Undet.	Undet.	Inact	Undet.
R_RE3343X_f	RE3343	3.1.2.2	Eicosanoid metabolism	7.619	10005	8.693	10005	Inact	Act.	Undet.	Undet.	Inact	Undet.
R_r0692_b	(3R)-3-Hydroxydecanoyl-[acyl-carrier-protein]	2.3.1.85	Fatty acid synthesis	7.618	316	9.912	316	Inact	Act.	Undet.	Undet.	Inact	Act.
R_r0692_f	(3R)-3-Hydroxydecanoyl-[acyl-carrier-protein]	2.3.1.85	Fatty acid synthesis	7.618	316	9.912	316	Inact	Act.	Undet.	Undet.	Inact	Act.
R_NTD2e	5'-nucleotidase (UMP), extracellular	3.1.3.5	Nucleotide interconversion	6.182	4907	9.469	4907	Inact	Act.	Inact	Undet.	Inact	Act.
R_NDP7ex	nucleoside-diphosphatase (UDP), extracellular	3.6.1.6	Nucleotide interconversion	9.102	124583	9.462	124583	Inact	Act.	Inact	Undet.	Inact	Act.
R_NDP8ex	nucleoside-diphosphatase (UTP), extracellular	3.6.1.6	Nucleotide interconversion	9.102	124583	9.462	124583	Inact	Act.	Inact	Undet.	Inact	Act.
R_SPHMDAc	sphingomyelin deacylase		Sphingolipid metabolism	0	NGA	0	NGA	Undet.	Act.	Undet.	Act.	Inact	Act.
R_SMS	Sphingomyelin synthase (homo sapiens)		Sphingolipid metabolism	7.984	259230	8.302	259230	Undet.	Act.	Undet.	Act.	Inact	Act.
R_SMPD4	sphingomyelinase		Sphingolipid metabolism	0	NGA	0	NGA	Undet.	Act.	Undet.	Act.	Inact	Act.
R_r0892_f	Facilitated diffusion		Transport, extracellular	7.619	10005	8.693	10005	Inact	Act.	Undet.	Undet.	Inact	Act.
R_CHOLESTle	hydrolysis of cholesterol ester by cholesterol esterase		Transport, extracellular	9.751	3988	10.262	3988	Inact	Act.	Undet.	Act.	Undet.	Undet.
R_RIBt_f	ribose transport via diffusion		Transport, extracellular	0	NGA	0	NGA	Inact	Act.	Undet.	Undet.	Undet.	Undet.
R_PPItx_f	Diphosphate transporter, peroxisome		Transport, peroxisomal	0	NGA	0	NGA	Inact	Act.	Undet.	Undet.	Undet.	Undet.
R_5HOXINDACTO2OX	5-Hydroxyindoleacetaldehyde	1.2.3.1	Tryptophan metabolism	7.618	316	9.912	316	Inact	Act.	Undet.	Undet.	Inact	Act.
R_r0611_b	ITP	2.7.1.11	Unassigned	7.618	316	9.912	316	Inact	Act.	Undet.	Undet.	Inact	Act.
R_r0611_f	ITP	2.7.1.11	Unassigned	7.618	316	9.912	316	Inact	Act.	Undet.	Undet.	Inact	Act.
R_DM_1a25dhvitd3_LPAREN_n_RPAREN_	demand reaction for vitD3		Vitamin D metabolism	0	NGA	0	NGA	Inact	Act.	Undet.	Act.	Inact	Act.
R_1a25DHVITD3TRn	tanslocation of 1-alpha,25-Dihydroxyvitamin D3 to nucleus		Vitamin D metabolism	0	NGA	0	NGA	Inact	Act.	Undet.	Act.	Inact	Act.
R_25HVITD3c	1-alpha hydroxylation of 25-hydroxy vitamin D		Vitamin D metabolism	5.399	1594	5.179	1594	Inact	Act.	Undet.	Act.	Inact	Act.
R_RE1303C	RE1303		Vitamin D metabolism	0	NGA	0	NGA	Inact	Act.	Undet.	Undet.	Inact	Act.
B	Reactions active in PC-3/M & inactive in PC-3/S	Reactions active in PC-3/M & inactive in PC-3/S
Reactions active in M & inactive in S								Thresholds 1	M2	Thresholds 2	M2	Thresholds 3	M2
Reaction ID	Reaction Name	EC	Pathway	Gene_Exp_M	Gene_Entrez_M	Gene_Exp_S	Gene_Entrez_S	PC-3/M	PC-3/S	PC-3/M	PC-3/S	PC-3/M	PC-3/S
R_FAOXC204184m	Beta oxidation fatty acid	4.2.1.74	Fatty acid oxidation	10.036	34	8.772	34	Undet.	Inact.	Act.	Inact.	Act.	Inact.
R_FAOXC161802m	Beta oxidation fatty acid	4.2.1.74	Fatty acid oxidation	10.036	34	8.772	34	Act.	Inact.	Act.	Undet.	Act.	Inact.
R_FAOXC1811601m	Beta oxidation fatty acid	4.2.1.74	Fatty acid oxidation	10.036	34	8.772	34	Undet.	Inact.	Act.	Undet.	Act.	Inact.
R_FAOXC1811602m	Beta oxidation fatty acid	4.2.1.74	Fatty acid oxidation	10.036	34	8.772	34	Undet.	Inact.	Act.	Undet.	Act.	Inact.
R_FAOXC18480m	Beta oxidation of fatty acid	4.2.1.74	Fatty acid oxidation	10.036	34	8.772	34	Act.	Inact.	Act.	Inact.	Act.	Inact.
R_FAOXC2051843m	Beta oxidation of fatty acid	4.2.1.74	Fatty acid oxidation	10.036	34	8.772	34	Undet.	Inact.	Act.	Inact.	Act.	Inact.
R_FAOXC226	Beta oxidation of long chain fatty acid	1.3.99.3	Fatty acid oxidation	10.036	34	8.772	34	Undet.	Inact.	Act.	Inact.	Act.	Inact.
R_FAOXC226205m	Beta oxidation of long chain fatty acid	4.2.1.74	Fatty acid oxidation	10.036	34	8.772	34	Undet.	Inact.	Act.	Inact.	Act.	Inact.
R_FAOXC140	Beta oxidation of long chain fatty acid	1.3.99.3	Fatty acid oxidation	10.036	34	8.772	34	Undet.	Inact.	Act.	Undet.	Act.	Inact.
R_FAOXC160	Beta oxidation of long chain fatty acid	1.3.99.3	Fatty acid oxidation	10.036	34	8.772	34	Act.	Inact.	Act.	Undet.	Act.	Inact.
R_FAOXC16080m	Beta oxidation of long chain fatty acid	4.2.1.74	Fatty acid oxidation	10.036	34	8.772	34	Act.	Inact.	Act.	Undet.	Act.	Inact.
R_FAOXC180	Beta oxidation of long chain fatty acid	1.3.99.3	Fatty acid oxidation	10.036	34	8.772	34	Act.	Inact.	Act.	Undet.	Act.	Inact.
R_FAOXC200180m	Beta oxidation of long chain fatty acid	4.2.1.74	Fatty acid oxidation	10.036	34	8.772	34	Act.	Inact.	Act.	Undet.	Act.	Inact.
R_C226CPT2	C226 transport into the mitochondria		Fatty acid oxidation	7.684	1376	7.121	1376	Undet.	Inact.	Act.	Inact.	Act.	Inact.
R_C226CRNt	C226 transport into the mitochondria		Fatty acid oxidation	0	NGA	0	NGA	Undet.	Inact.	Act.	Inact.	Act.	Inact.
R_C226CPT1	carnitine C22	2.3.1.21	Fatty acid oxidation	9.477	1374	8.429	1374	Undet.	Inact.	Act.	Inact.	Act.	Inact.
R_EICOSTETCPT1	carnitine O-palmitoyltransferase	2.3.1.21	Fatty acid oxidation	9.477	1374	8.429	1374	Undet.	Inact.	Act.	Inact.	Act.	Inact.
R_ELAIDCPT1	carnitine O-palmitoyltransferase	2.3.1.21	Fatty acid oxidation	9.477	1374	8.429	1374	Undet.	Inact.	Act.	Undet.	Act.	Inact.
R_LNELDCCPT1	carnitine O-palmitoyltransferase	2.3.1.21	Fatty acid oxidation	9.477	1374	8.429	1374	Undet.	Inact.	Act.	Undet.	Act.	Inact.
R_EICOSTETCPT2	carnitine transferase		Fatty acid oxidation	7.684	1376	7.121	1376	Undet.	Inact.	Act.	Inact.	Act.	Inact.
R_ARACHCPT1	carnitine transferase	2.3.1.21	Fatty acid oxidation	9.477	1374	8.429	1374	Act.	Inact.	Act.	Undet.	Act.	Inact.
R_ARACHCPT2	carnitine transferase		Fatty acid oxidation	7.684	1376	7.121	1376	Act.	Inact.	Act.	Undet.	Act.	Inact.
R_ELAIDCPT2	carnitine transferase		Fatty acid oxidation	7.684	1376	7.121	1376	Undet.	Inact.	Act.	Undet.	Act.	Inact.
R_LNELDCCPT2	carnitine transferase		Fatty acid oxidation	7.684	1376	7.121	1376	Undet.	Inact.	Act.	Undet.	Act.	Inact.
R_FA160ACPH_b	fatty-acyl-ACP hydrolase	3.1.2.14	Fatty acid oxidation	3.146	55301	3.249	55301	Undet.	Inact.	Undet.	Inact.	Act.	Inact.
R_MCOATA_f	Malonyl-CoA-ACP transacylase	2.3.1.85	Fatty acid oxidation	8.417	2194	7.624	2194	Undet.	Inact.	Act.	Undet.	Act.	Inact.
R_r0310	Palmitoyl-CoA	1.3.99.3	Fatty acid oxidation	0	NGA	0	NGA	Act.	Inact.	Undet.	Undet.	Undet.	Inact.
R_EICOSTETCRNt	transport into the mitochondria (carnitine)		Fatty acid oxidation	8.717	788	7.78	788	Undet.	Inact.	Act.	Inact.	Act.	Inact.
R_ARACHCRNt	transport into the mitochondria (carnitine)		Fatty acid oxidation	8.717	788	7.78	788	Act.	Inact.	Act.	Undet.	Act.	Inact.
R_ELAIDCRNt	transport into the mitochondria (carnitine)		Fatty acid oxidation	8.717	788	7.78	788	Undet.	Inact.	Act.	Undet.	Act.	Inact.
R_DESAT20_2	fatty acyl-CoA desaturase (n-C20	1.14.19.1	Fatty acid synthesis	8.575	3992	8.778	3992	Undet.	Inact.	Act.	Inact.	Act.	Inact.
R_DESAT22_2p	fatty acyl-CoA desaturase (n-C22	1.14.19.1	Fatty acid synthesis	0	NGA	0	NGA	Undet.	Inact.	Act.	Inact.	Act.	Inact.
R_FAEL184	fatty-acyl-CoA elongation (n-C20	2.3.1.86	Fatty acid synthesis	6.992	6785	6.443	6785	Undet.	Inact.	Act.	Inact.	Act.	Inact.
R_FAEL205	fatty-acyl-CoA elongation (n-C20	2.3.1.86	Fatty acid synthesis	6.992	6785	6.443	6785	Undet.	Inact.	Act.	Inact.	Act.	Inact.
R_H2CO3D_f	carboxylic acid dissociation	4.2.1.1	Miscellaneous	10.639	771	8.231	771	Act.	Undet.	Act.	Undet.	Act.	Inact.
R_H2CO3D_b	carboxylic acid dissociation	4.2.1.1	Miscellaneous	10.639	771	8.231	771	Act.	Inact.	Act.	Undet.	Act.	Inact.
R_FUCASEly	alpha-fucosidase, lysosomal	3.2.1.51	N-glycan degradation	8.785	2517	8.734	2517	Act.	Inact.	Act.	Undet.	Act.	Undet.
R_GALASE1ly	beta-galactosidase, lysosomal	3.2.1.23	N-glycan degradation	9.138	2720	8.922	2720	Act.	Inact.	Act.	Undet.	Act.	Undet.
R_AHEXASEly	beta-N-acetylhexosaminidase, lysosomal	3.2.1.52	N-glycan degradation	10.04	3074	11.045	3074	Act.	Inact.	Act.	Undet.	Act.	Undet.
R_ENGASEly	endo-beta-N-acetylglucosaminidase, lysosomal	3.2.1.96	N-glycan degradation	0	NGA	0	NGA	Act.	Inact.	Act.	Undet.	Act.	Undet.
R_GASNASEly	glycosylasparaginase, lysosomal	3.5.1.26	N-glycan degradation	8.231	175	9.326	175	Act.	Inact.	Act.	Undet.	Act.	Undet.
R_SIAASEly	sialidase, lysosomal	3.2.1.18	N-glycan degradation	7.777	2588	7.388	2588	Act.	Inact.	Act.	Undet.	Act.	Undet.
R_S26Tg	beta-galactoside alpha-2,6-sialyltransferase	2.4.99.1	N-glycan synthesis	8.521	6480	4.563	6480	Act.	Inact.	Act.	Undet.	Act.	Undet.
R_CYTD	cytidine deaminase	3.5.4.5	Pyrimidine catabolism	9.812	978	7.786	978	Undet.	Undet.	Undet.	Undet.	Act.	Inact.
R_ASAH1	N-acylsphingosine amidohydrolase	3.5.1.23	Sphingolipid metabolism	9.379	427	9.083	427	Undet.	Inact.	Undet.	Inact.	Act.	Inact.
R_S2L2FN2M2MASNt	s2l2fn2m2masn transport, Golgi to extracellular		Transport, extracellular	0	NGA	0	NGA	Act.	Inact.	Act.	Undet.	Act.	Undet.
R_S2L2FN2M2MASNtly	s2l2fn2m2masn transport, extracellular to lysosome		Transport, lysosomal	0	NGA	0	NGA	Act.	Inact.	Act.	Undet.	Act.	Undet.
R_r2382	Mitochondrial Carrier (MC) TCDB		Transport, mitochondrial	9.471	100287691	8.246	100287691	Undet.	Undet.	Undet.	Undet.	Act.	Inact.
R_r2384	Mitochondrial Carrier (MC) TCDB		Transport, mitochondrial	9.471	100287691	8.246	100287691	Undet.	Undet.	Undet.	Undet.	Act.	Inact.
R_r2385	Mitochondrial Carrier (MC) TCDB		Transport, mitochondrial	9.471	100287691	8.246	100287691	Undet.	Undet.	Undet.	Undet.	Act.	Inact.
R_r2386	Mitochondrial Carrier (MC) TCDB		Transport, mitochondrial	9.471	100287691	8.246	100287691	Undet.	Undet.	Undet.	Undet.	Act.	Inact.
R_r2387	Mitochondrial Carrier (MC) TCDB		Transport, mitochondrial	9.471	100287691	8.246	100287691	Undet.	Undet.	Undet.	Undet.	Act.	Inact.
R_r2388	Mitochondrial Carrier (MC) TCDB		Transport, mitochondrial	9.471	100287691	8.246	100287691	Undet.	Undet.	Undet.	Undet.	Act.	Inact.
R_r2389	Mitochondrial Carrier (MC) TCDB		Transport, mitochondrial	9.471	100287691	8.246	100287691	Undet.	Undet.	Undet.	Undet.	Act.	Inact.
