# Supplementary material for: Model-driven discovery of long-chain fatty acid metabolic reprogramming in heterogeneous prostate cancer cells
Source: PLoS Comput Biol. 2018 Jan 2;14(1):e1005914. doi: 10.1371/journal.pcbi.1005914 (PMC5766231; doi:10.1371/journal.pcbi.1005914)
Supplement: S4 File — (XLS) [file pcbi.1005914.s004.xls]

## Sheet: Hoja1
		12(S)-hydroxy-5Z,8Z,10E,14Z-eicosatetraenoic acid	(±)14(15)-epoxy-5Z,8Z,11Z,17Z-eicosatetraenoic acid	15-deoxy-delta(12,14)-prostaglandin J2	15(S)-hydroxy-5Z,8Z,11Z,13E-eicosatetraenoic acid	15(S)- hydroperoxy-5Z,8Z,11Z,13E-eicosatetraenoic acid	5(S)-hydroperoxy-6E,8Z,11Z,14Z-eicosatetraenoic acid	6-keto-Prostaglandin F1alpha	8-iso-Prostaglandin F2alpha	(±)9-hydroxy-10E,12Z-octadecadienoic acid	Arachidonic acid	Docosahexaenoic acid	Leukotriene B4	Leukotriene D4	Prostaglandin D2	Prostaglandin E2	Prostaglandin F2alpha	Tromboxane B2	Prostaglandin E2 metabolite
	Sample Identification	12S-HETE	14(15)-EpETE	15-deoxy-PGJ2	15S-HETE	15S-HpETE	5S-HpETE	6-keto-PGF1a	8-iso-PGF2a	9S-HODE	AA	DHA	LTB4	LTD4	PGD2	PGE2	PGF2a	TXB2	tetranor-PGEM
	PC-3/M A	0.665654	0	2.18715	1.25999	0	0	0.542825	0	0	360.166	1466.02	0.665654	0	0	0.792445	0	0.701314	0
	PC-3/MB	1.03403	0	3.27443	1.1202	0	0	0	0	0	332.313	1232.59	0.6931	4.271	0	0.36266	0	0	0
	PC-3/S A	2.90085	0	3.06542	1.40187	0	0	0	0	0	495.327	2584.11	0.672897	4.53271	0	2.21963	0.164019	10.2804	0
	PC-3/S B	6.40371	10.4408	2.7703	4.77958	0	0	0	0	29.2343	413.921	2696.06	0.928074	5.38283	0	2.41763	0.140603	4.73318	0
		DIFFERENT	EQUAL	EQUAL	EQUAL	EQUAL	EQUAL	EQUAL	EQUAL	EQUAL	DIFFERENT	DIFFERENT	EQUAL	EQUAL	EQUAL	DIFFERENT	DIFFERENT	DIFFERENT	EQUAL
		PC-3/M<PC-3/S	PC-3/M<PC-3/S	PC-3/M<PC-3/S	PC-3/M<PC-3/S	PC-3/M>PC-3/S	PC-3/M>PC-3/S	PC-3/M>PC-3/S	PC-3/M>PC-3/S	PC-3/M<PC-3/S	PC-3/M<PC-3/S	PC-3/M<PC-3/S	PC-3/M<PC-3/S	PC-3/M<PC-3/S	PC-3/M>PC-3/S	PC-3/M<PC-3/S	PC-3/M<PC-3/S	PC-3/M<PC-3/S	PC-3/M>PC-3/S
			Light grey numbers: Measurement below the limit of detection (LOD) or limit of quantification (LOQ) Black numbers: Measurement above limit of quantification (LOQ) Cells highlighted in grey: species with significant differences between subpopulations
