# Supplementary material for: Model-driven discovery of long-chain fatty acid metabolic reprogramming in heterogeneous prostate cancer cells
Source: PLoS Comput Biol. 2018 Jan 2;14(1):e1005914. doi: 10.1371/journal.pcbi.1005914 (PMC5766231; doi:10.1371/journal.pcbi.1005914)
Supplement: S5 File — (XLS) [file pcbi.1005914.s005.xls]

## Sheet: Hoja1
SUMMARY RESULTS EXP 1									SUMMARY RESULTS EXP 2									SUMMARY RESULTS EXP 3
PC-3									PC-3									PC-3
	% proliferation - treatment with etomoxir									% proliferation - treatment with etomoxir									% proliferation - treatment with etomoxir
	0 uM	25 uM	50 uM	100 uM	200 uM	300 uM	400 uM			0 uM	25 uM	50 uM	100 uM	200 uM	300 uM	400 uM			0 uM	25 uM	50 uM	100 uM	200 uM	300 uM	400 uM
MEAN (%)	100	93.0368	96.9063	91.7073	78.0587	51.5286	32.1468		MEAN (%)	100	94.9466	96.1815	91.729	82.5937	49.9269	35.6174		MEAN (%)	100	100.377	98.1655	89.1008	65.5152	44.1301	38.9833
SD (%)	1.79307	3.75249	3.66484	4.0663	3.02407	4.26671	0.0805284		SD (%)	6.88253	4.59811	9.16826	8.28609	3.94166	3.30634	4.44097		SD (%)	3.06767	3.92221	3.5334	0.695674	2.04738	5.63731	7.95391
PC-3M									PC-3M									PC-3M
	% proliferation - treatment with etomoxir									% proliferation - treatment with etomoxir									% proliferation - treatment with etomoxir
	0 uM	25 uM	50 uM	100 uM	200 uM	300 uM	400 uM			0 uM	25 uM	50 uM	100 uM	200 uM	300 uM	400 uM			0 uM	25 uM	50 uM	100 uM	200 uM	300 uM	400 uM
MEAN (%)	100	97.4185	86.8768	74.4469	45.7489	34.4636	23.9131		MEAN (%)	100	99.4266	87.5845	75.6633	43.6799	29.2079	17.0784		MEAN (%)	100	97.4456	99.1903	81.2503	56.646	35.8468	27.9221
SD (%)	1.65063	4.50575	5.21944	9.10856	0.987853	1.67913	1.68401		SD (%)	7.65408	5.2674	3.04661	3.1763	5.66787	1.30235	3.76939		SD (%)	4.41793	3.42604	5.92021	2.41492	4.52515	6.28709	7.18463
PC-3S									PC-3S									PC-3S
	% proliferation - treatment with etomoxir									% proliferation - treatment with etomoxir									% proliferation - treatment with etomoxir
	0 uM	25 uM	50 uM	100 uM	200 uM	300 uM	400 uM			0 uM	25 uM	50 uM	100 uM	200 uM	300 uM	400 uM			0 uM	25 uM	50 uM	100 uM	200 uM	300 uM	400 uM
MEAN (%)	100	102.402	103.905	93.3223	75.4931	61.387	46.6939		MEAN (%)	100	104.707	101.835	96.5013	79.903	59.7918	44.3354		MEAN (%)	100	114.074	108.325	89.3225	63.7782	45.5801	41.7707
SD (%)	5.04867	2.07702	2.27724	4.595	0.972238	2.05191	1.7101		SD (%)	6.84545	1.42676	4.03213	2.85184	5.27706	3.14491	1.58689		SD (%)	6.21958	13.554	24.3952	9.25044	6.42833	5.38124	4.86761
