# Supplementary material for: Model-driven discovery of long-chain fatty acid metabolic reprogramming in heterogeneous prostate cancer cells
Source: PLoS Comput Biol. 2018 Jan 2;14(1):e1005914. doi: 10.1371/journal.pcbi.1005914 (PMC5766231; doi:10.1371/journal.pcbi.1005914)
Supplement: S6 File — (XLS) [file pcbi.1005914.s006.xls]

## Sheet: Hoja1
	Concentration [nmol/mg prot]
Researcher code	C0	C14	C14:1	C14:1-OH	C16	C16-OH	C16:1	C16:1-OH	C16:2-OH	C18	C18:1	C18:2	C2	C3	C3-DC (C4-OH)	C4	C6 (C4:1-DC)	C5
	acylcarnitines	acylcarnitines	acylcarnitines	acylcarnitines	acylcarnitines	acylcarnitines	acylcarnitines	acylcarnitines	acylcarnitines	acylcarnitines	acylcarnitines	acylcarnitines	acylcarnitines	acylcarnitines	acylcarnitines	acylcarnitines	acylcarnitines	acylcarnitines
LOD (calc.) 1013012035/1 µM	2.92	0.05	0.016	0.02	0.025	0.014	0.044	0.018	0.027	0.02	0.031	0.013	0.243	0.068	0.052	0.065	0.041	0.047
ULOQ 1013012035-1	120	6			12					6			35	15		12		12
LLOQ 1013012035-1	5	0.4			0.4					0.4			0.4	0.4		0.4		0.4
PC3M_1	2.62698	0.416259	0.00699595	0.0272842	1.59508	0.00594656	0.117882	0.0269344	0.0153911	0.109137	0.324962	0.0143417	8.4651	0.5177	0.0206381	7.55563	0.0419757	0.149364
PC3M_2	2.53994	0.476021	0.00799159	0.0298816	1.7651	0.00555937	0.143154	0.0305765	0.017373	0.141416	0.416953	0.0194578	8.51278	0.531615	0.0177205	7.50515	0.0406529	0.154967
PC3M_3	2.54366	0.497964	0.00841156	0.0316275	1.82363	0.00672925	0.139968	0.0306181	0.0161502	0.146025	0.403755	0.0188419	8.34427	0.534975	0.0211971	7.60405	0.0440766	0.160493
PC3S_1	1.90758	0.0698706	0.00221811	0.00665434	0.267837	0.00443623	0.0180222	0.00914972	0.00499075	0.0255083	0.049353	0.00526802	6.51571	0.0626617	0.0138632	0.790203	0.00859519	0.0651571
PC3S_2	1.98713	0.0738737	0.0028314	0.00823679	0.406692	0.00514799	0.020592	0.0118404	0.00617759	0.0597167	0.0769625	0.00669239	6.58943	0.0761903	0.0175032	0.846845	0.00823679	0.0689831
PC3S_3	2.06316	0.0785095	0.00273871	0.00844434	0.44504	0.00410806	0.0221379	0.0116395	0.00616209	0.0575128	0.0805636	0.00730321	6.73265	0.0753144	0.018258	0.817047	0.00912902	0.0762273
average
PC3M	2.57019	0.463415	0.0077997	0.0295978	1.72793	0.00607839	0.133668	0.0293763	0.0163048	0.132193	0.38189	0.0175471	8.44072	0.528097	0.0198519	7.55494	0.0422351	0.154941
PC3S	1.98595	0.0740846	0.00259607	0.00777849	0.373189	0.00456409	0.0202507	0.0108765	0.00577681	0.0475793	0.0689597	0.00642121	6.6126	0.0713888	0.0165415	0.818032	0.00865367	0.0701225
	1	2	3	4	5				6	7	8	9	10	11		12	13	14
t test:	0.000389222	9.22668e-05	0.000351379	9.42038e-05	9.99884e-05	#REF!	#REF!	#REF!	0.000112883	0.00617187	0.000499977	0.00295253	2.28964e-05	3.05049e-07	0.128677	3.41473e-09	5.27607e-06	4.94764e-05
*, p<0.05	***	***	***	***	***	*	***	***	***	**	***	**	***	***		***	***	***
**, p<0.01
***, p<0.001
	Color code:
	Valid
	SemiQuant.
	<LLOQ
	>LLOQ
	<LOD
